# Supplementary material for: RNA-Seq Reveals the Role of miR-29c in Regulating Inflammation and Oxidative Stress of Bovine Mammary Epithelial Cells
Source: Front Vet Sci. 2022 Apr 1;9:865415. doi: 10.3389/fvets.2022.865415 (PMC9011060; doi:10.3389/fvets.2022.865415)
Supplement: Supplementary Figure S1 — Identification of MAC-T cells by immunofluorescence with cytokeratin 18. [file Data_Sheet_1.ZIP]

Archive with 6 entries (6 files):
- Figure S1. Identification of MAC-T cells by immunofluorescence with cytokeratin 18.pdf
- Table S1. The list of all primer sequences for qRT-PCR.xlsx
- Table S2. The list of DEGs in miR-29c inhibitor vs NC inhibitor group.xlsx
- Table S3.  The list of GO enrichment analysis results for DEGs.xlsx
- Table S4.  The list of KEGG enrichment analysis results for DEGs.xlsx
- Table S5.  The list of the predicted target genes for miR-29c.xlsx
