# Supplementary material for: RNA-Seq Reveals the Role of miR-29c in Regulating Inflammation and Oxidative Stress of Bovine Mammary Epithelial Cells
Source: Front Vet Sci. 2022 Apr 1;9:865415. doi: 10.3389/fvets.2022.865415 (PMC9011060; doi:10.3389/fvets.2022.865415)
Supplement: Supplementary Figure S1 — Identification of MAC-T cells by immunofluorescence with cytokeratin 18. [file Data_Sheet_1.ZIP › Table S1. The list of all primer sequences for qRT-PCR.xlsx]

## Sheet: Sheet1
Name	Primers (5´→3´)	Product size (bp)
miR-29c	RT: GTCGTATCCAGTGCAGGGTCCGAGGT ATTCGCACTGGATACGACTAACCGAT	-
	F: GGCGTGTAGCACCATTTGAA	64
	R: CAGTGCAGGGTCCGAGGTAT
SEM1	F: CTGCGGTGAGGAAGAACGA	165
	R: TCATCTAAACCAGCCCAGTC
GNAS	F: TGCCGTGTCCTGACTTCT	199
	R: GGCGGTTGGTCTGGTTGT
ZNF771	F: GCTGAGCCGCCGTTTCTTT	141
	R: CCTGCCAGTCCCATCCTATTC
TMEM160	F: TCTGGGCTTGTGCTGTTGGC	199
	R: TGCGGGAAGGGTCAGGTTTT
FOXO1	F: CAGATTTACGAGTGGATG	99
	R: CAGATTATGACGAATTGAAT
BOLA-DQ5A	F: TGTGGACCTGGAGAAGAAG	198
	R: AGCATCACGGGAGACTTG
IFNE	F: AGACCTCGTCAGTTCAGCAG	176
	R: ACTTTCCTCCCAACCATCCA
FAM81B	F: GCAAGCCTTCCGCATCAA	83
	R: TCCTGGCAAGCGACTCCTC
GAPDH	F: GGCATCGTGGAGGGACTTATG	185
	R: CCAGTGAGCTTCCCGTTGAG
RPS18	F: GTGGTGTTGAGGAAAGCAGACA	79
	R: TGATCACACGTTCCACCTCATC
