# Supplementary material for: RNA-Seq Reveals the Role of miR-29c in Regulating Inflammation and Oxidative Stress of Bovine Mammary Epithelial Cells
Source: Front Vet Sci. 2022 Apr 1;9:865415. doi: 10.3389/fvets.2022.865415 (PMC9011060; doi:10.3389/fvets.2022.865415)
Supplement: Supplementary Figure S1 — Identification of MAC-T cells by immunofluorescence with cytokeratin 18. [file Data_Sheet_1.ZIP › Table S2. The list of DEGs in miR-29c inhibitor vs NC inhibitor group.xlsx]

## Sheet: up
gene_id	miR-29c_inhibitor_group_readcount	NC_inhibitor_group_readcount	log2FoldChange	pvalue	symbol	description
ENSBTAG00000015579	317.72	51.7	2.6222	1.0482e-33	TMEM160	transmembrane protein 160 [Source:VGNC Symbol;Acc:VGNC:35985]
ENSBTAG00000009211	2207.24	1029.76	1.1013	1.0413e-30	UBE2S	ubiquitin conjugating enzyme E2 S [Source:VGNC Symbol;Acc:VGNC:36595]
ENSBTAG00000021222	355.69	151.85	1.2301	6.8314e-18	ZNF771	zinc finger protein 771 [Source:VGNC Symbol;Acc:VGNC:37342]
ENSBTAG00000050269	76.67	17.37	2.1464	8.4547e-11	-	-
ENSBTAG00000002904	239.23	114.59	1.0673	1.25e-09	ZNF787	zinc finger protein 787 [Source:VGNC Symbol;Acc:VGNC:37345]
ENSBTAG00000003315	150.57	66.87	1.1766	4.1914e-08	MRPL57	mitochondrial ribosomal protein L57 [Source:VGNC Symbol;Acc:VGNC:31651]
ENSBTAG00000052508	1843.48	880.41	1.0661	1.343e-07	SEM1	SEM1 26S proteasome complex subunit [Source:NCBI gene;Acc:767981]
ENSBTAG00000050859	409.66	136.81	1.5836	5.6221e-07	-	-
ENSBTAG00000051090	69.01	23.1	1.575	1.3525e-06	KLF13	Kruppel like factor 13 [Source:NCBI gene;Acc:789710]
ENSBTAG00000048562	26.71	2.97	3.1631	2.0657e-06	-	-
ENSBTAG00000038055	56.32	19.42	1.5405	7.9475e-06	KLF16	Kruppel like factor 16 [Source:VGNC Symbol;Acc:VGNC:58603]
Novel.6566	35.87	8.24	2.1467	1.7707e-05	-	-
ENSBTAG00000048390	29.81	5.58	2.4098	1.8598e-05	NCBP2AS2	NCBP2 antisense 2 (head to head) [Source:NCBI gene;Acc:783161]
ENSBTAG00000052413	97.35	48.39	1.0054	4.3757e-05	GNAS	GNAS complex locus [Source:NCBI gene;Acc:281793]
ENSBTAG00000051491	26.01	4.61	2.4932	6.6889e-05	-	-
Novel.10780	633.22	274.53	1.2069	7.2325e-05	-	-
ENSBTAG00000005986	40.37	14.57	1.4678	0.0002147	SFT2D3	SFT2 domain containing 3 [Source:VGNC Symbol;Acc:VGNC:34526]
Novel.4690	16.22	2.29	2.8041	0.00033787	-	-
Novel.7135	29.93	9.7	1.6336	0.00075069	-	-
ENSBTAG00000043383	5.89	0	5.0016	0.0013531	SNORD24	Small nucleolar RNA SNORD24 [Source:RFAM;Acc:RF00069]
ENSBTAG00000045628	32.76	14.01	1.2296	0.0034679	C10H15orf61	chromosome 10 C15orf61 homolog [Source:VGNC Symbol;Acc:VGNC:52613]
ENSBTAG00000047926	37.1	17.59	1.0728	0.0054642	OVCA2	OVCA2 serine hydrolase domain containing [Source:VGNC Symbol;Acc:VGNC:32504]
ENSBTAG00000046524	19.11	6.58	1.5362	0.011993	SNORD4A	small nucleolar RNA C/D box 4A [Source:HGNC Symbol;Acc:HGNC:10097]
ENSBTAG00000049478	12.1	3.3	1.8601	0.016904	-	-
ENSBTAG00000046759	3.63	0	4.3025	0.01883	-	-
ENSBTAG00000009294	9.69	2.33	2.0516	0.019427	DEGS2	delta 4-desaturase sphingolipid 2 [Source:VGNC Symbol;Acc:VGNC:27991]
ENSBTAG00000054719	6.33	0.68	3.2484	0.022626	TRNP1	TMF1 regulated nuclear protein 1 [Source:NCBI gene;Acc:614290]
ENSBTAG00000035544	8.1	1.68	2.2832	0.023123	CYP46A1	cytochrome P450 family 46 subfamily A polypeptide 1 [Source:NCBI gene;Acc:506438]
ENSBTAG00000038411	48.19	23.25	1.0476	0.023284	-	chromobox protein homolog 1 [Source:NCBI gene;Acc:101904753]
ENSBTAG00000016552	12.32	3.94	1.6294	0.026325	NME3	NME/NM23 nucleoside diphosphate kinase 3 [Source:VGNC Symbol;Acc:VGNC:32126]
ENSBTAG00000009783	22.12	9.25	1.2575	0.026992	-	-
ENSBTAG00000054661	9	2.29	1.9543	0.029965	bta-mir-2887-2	bta-mir-2887-1 [Source:miRBase;Acc:MI0013060]
ENSBTAG00000050808	19.09	8.37	1.1933	0.033246	CPLX1	complexin 1 [Source:VGNC Symbol;Acc:VGNC:58459]
ENSBTAG00000039708	22.19	10.63	1.0643	0.033814	AJM1	apical junction component 1 homolog [Source:VGNC Symbol;Acc:VGNC:49537]
Novel.9674	8.11	1.61	2.2989	0.034412	-	-
ENSBTAG00000011693	25.22	11.92	1.084	0.034598	LENG9	leukocyte receptor cluster member 9 [Source:VGNC Symbol;Acc:VGNC:30840]
Novel.14319	24.41	9.49	1.3586	0.034888	-	-
ENSBTAG00000049114	13.4	4.23	1.637	0.039438	-	adrenomedullin 5 (putative) [Source:NCBI gene;Acc:617744]
ENSBTAG00000048586	10.99	3.73	1.5683	0.042715	SNORA72	Small nucleolar RNA SNORA72 [Source:RFAM;Acc:RF00139]
ENSBTAG00000046200	2.75	0	3.8873	0.045411	-	olfactory receptor 56 [Source:NCBI gene;Acc:789031]
ENSBTAG00000046014	21.37	10.18	1.0563	0.046464	GPR146	G protein-coupled receptor 146 [Source:VGNC Symbol;Acc:VGNC:29555]
Novel.7197	22.1	11.06	1.003	0.046852	-	-

## Sheet: down
gene_id	miR-29c_inhibitor_group_readcount	NC_inhibitor_group_readcount	log2FoldChange	pvalue	symbol	description
ENSBTAG00000034496	601.15	1230.04	-1.0327	1.0004e-06	-	26S proteasome complex subunit SEM1 [Source:NCBI gene;Acc:101907965]
ENSBTAG00000044600	0.33	6.74	-4.2392	0.0047753	RNaseP_nuc	Nuclear RNase P [Source:RFAM;Acc:RF00009]
ENSBTAG00000043747	0.3	6.74	-4.2392	0.0048037	U2	U2 spliceosomal RNA [Source:RFAM;Acc:RF00004]
ENSBTAG00000038128	10.2	26.39	-1.394	0.0060571	BOLA-DQA5	major histocompatibility complex class II DQ alpha 5 [Source:NCBI gene;Acc:282494]
ENSBTAG00000026861	8.48	23.71	-1.4951	0.0063618	-	-
Novel.2849	2.14	11.21	-2.457	0.0085659	-	-
ENSBTAG00000015592	0	4.02	-4.4557	0.0093225	GPR84	G protein-coupled receptor 84 [Source:VGNC Symbol;Acc:VGNC:29601]
ENSBTAG00000010179	4.35	14.98	-1.7931	0.011583	COL5A3	collagen type V alpha 3 chain [Source:VGNC Symbol;Acc:VGNC:27569]
ENSBTAG00000046622	0.69	7.49	-3.484	0.015566	Metazoa_SRP	Metazoan signal recognition particle RNA [Source:RFAM;Acc:RF00017]
ENSBTAG00000030305	10.53	24.27	-1.2232	0.017332	-	-
ENSBTAG00000044868	5.32	15.59	-1.5556	0.020551	bta-mir-1843	bta-mir-1843 [Source:miRBase;Acc:MI0011471]
ENSBTAG00000044105	12.29	25.62	-1.0581	0.024048	FOXO1	forkhead box O1 [Source:VGNC Symbol;Acc:VGNC:29098]
ENSBTAG00000042644	1.66	8.18	-2.2971	0.0248	-	-
ENSBTAG00000025471	0	3.31	-4.1784	0.025327	TNF	tumor necrosis factor [Source:VGNC Symbol;Acc:VGNC:36153]
ENSBTAG00000006377	0.3	4.4	-3.6218	0.030335	MYO1G	myosin IG [Source:VGNC Symbol;Acc:VGNC:31822]
ENSBTAG00000042702	8.21	19.31	-1.2232	0.030341	-	small nucleolar RNA H/ACA box 4 [Source:HGNC Symbol;Acc:HGNC:32587]
ENSBTAG00000044643	0.61	5.59	-3.1218	0.030776	bta-mir-2346	bta-mir-2346 [Source:miRBase;Acc:MI0011374]
ENSBTAG00000039069	9.77	21.25	-1.1133	0.031931	IFNE	interferon epsilon [Source:VGNC Symbol;Acc:VGNC:30056]
ENSBTAG00000050023	0	2.93	-4.0098	0.035068	bta-mir-12010	bta-mir-12010 [Source:miRBase;Acc:MI0038403]
ENSBTAG00000011713	0	2.93	-4.0064	0.040533	-	-
ENSBTAG00000019287	0	3.11	-4.0808	0.040721	FAM81B	family with sequence similarity 81 member B [Source:VGNC Symbol;Acc:VGNC:28831]
ENSBTAG00000032827	1	5.72	-2.5232	0.042901	5S_rRNA	5S ribosomal RNA [Source:RFAM;Acc:RF00001]
ENSBTAG00000049135	1.94	7.63	-1.9601	0.043785	-	-
ENSBTAG00000015395	0	2.72	-3.889	0.045617	-	-
ENSBTAG00000051321	11.32	23.46	-1.0695	0.047782	-	-
ENSBTAG00000036222	1.33	6.28	-2.2467	0.048109	-	-
ENSBTAG00000002878	7.43	16.72	-1.1824	0.048756	CHRD	chordin [Source:VGNC Symbol;Acc:VGNC:27316]
