# Supplementary material for: RNA-Seq Reveals the Role of miR-29c in Regulating Inflammation and Oxidative Stress of Bovine Mammary Epithelial Cells
Source: Front Vet Sci. 2022 Apr 1;9:865415. doi: 10.3389/fvets.2022.865415 (PMC9011060; doi:10.3389/fvets.2022.865415)
Supplement: Supplementary Figure S1 — Identification of MAC-T cells by immunofluorescence with cytokeratin 18. [file Data_Sheet_1.ZIP › Table S3. The list of GO enrichment analysis results for DEGs.xlsx]

## Sheet: MF
ID	Description	GeneRatio	BgRatio	pvalue	p.adjust	qvalue	geneID	Count
GO:0000149	SNARE binding	0.142857	10/3847	0.0180687	0.327253	0.296633	CPLX1	1
GO:0019903	protein phosphatase binding	0.142857	22/3847	0.0393811	0.327253	0.296633	FOXO1	1
GO:0001217	DNA-binding transcription repressor activity	0.142857	26/3847	0.0463966	0.327253	0.296633	FOXO1	1
GO:0001227	DNA-binding transcription repressor activity, RNA polymerase II-specific	0.142857	26/3847	0.0463966	0.327253	0.296633	FOXO1	1
GO:0002020	protease binding	0.142857	26/3847	0.0463966	0.327253	0.296633	TNF	1

## Sheet: CC
ID	Description	GeneRatio	BgRatio	pvalue	p.adjust	qvalue	geneID	Count
GO:0005680	anaphase-promoting complex	0.111111	11/4725	0.0207758	0.301275	0.295006	UBE2S	1
GO:0000152	nuclear ubiquitin ligase complex	0.111111	14/4725	0.0263749	0.301275	0.295006	UBE2S	1
GO:0022624	proteasome accessory complex	0.111111	17/4725	0.0319455	0.301275	0.295006	SEM1	1

## Sheet: BP
ID	Description	GeneRatio	BgRatio	pvalue	p.adjust	qvalue	geneID	Count
GO:0062013	positive regulation of small molecule metabolic process	0.285714	29/4492	0.000828468	0.107987	0.0648496	FOXO1/TNF	2
GO:0034614	cellular response to reactive oxygen species	0.285714	32/4492	0.00100986	0.107987	0.0648496	FOXO1/TNF	2
GO:0009725	response to hormone	0.428571	144/4492	0.00102731	0.107987	0.0648496	GNAS/FOXO1/TNF	3
GO:0032872	regulation of stress-activated MAPK cascade	0.285714	35/4492	0.00120872	0.107987	0.0648496	FOXO1/TNF	2
GO:0070302	regulation of stress-activated protein kinase signaling cascade	0.285714	35/4492	0.00120872	0.107987	0.0648496	FOXO1/TNF	2
GO:0051093	negative regulation of developmental process	0.428571	156/4492	0.0012976	0.107987	0.0648496	GNAS/FOXO1/TNF	3
GO:0045732	positive regulation of protein catabolic process	0.285714	37/4492	0.00135095	0.107987	0.0648496	FOXO1/TNF	2
GO:2000377	regulation of reactive oxygen species metabolic process	0.285714	38/4492	0.00142494	0.107987	0.0648496	FOXO1/TNF	2
GO:0031098	stress-activated protein kinase signaling cascade	0.285714	40/4492	0.00157866	0.107987	0.0648496	FOXO1/TNF	2
GO:0051403	stress-activated MAPK cascade	0.285714	40/4492	0.00157866	0.107987	0.0648496	FOXO1/TNF	2
GO:0000302	response to reactive oxygen species	0.285714	43/4492	0.00182352	0.107987	0.0648496	FOXO1/TNF	2
GO:0030163	protein catabolic process	0.428571	184/4492	0.00209503	0.107987	0.0648496	UBE2S/FOXO1/TNF	3
GO:0006006	glucose metabolic process	0.285714	51/4492	0.00255944	0.107987	0.0648496	FOXO1/TNF	2
GO:0034599	cellular response to oxidative stress	0.285714	56/4492	0.0030799	0.107987	0.0648496	FOXO1/TNF	2
GO:0072593	reactive oxygen species metabolic process	0.285714	57/4492	0.00318951	0.107987	0.0648496	FOXO1/TNF	2
GO:0019318	hexose metabolic process	0.285714	59/4492	0.00341424	0.107987	0.0648496	FOXO1/TNF	2
GO:0005996	monosaccharide metabolic process	0.285714	64/4492	0.00400788	0.107987	0.0648496	FOXO1/TNF	2
GO:0062197	cellular response to chemical stress	0.285714	65/4492	0.00413203	0.107987	0.0648496	FOXO1/TNF	2
GO:0043085	positive regulation of catalytic activity	0.428571	239/4492	0.00443766	0.107987	0.0648496	UBE2S/GNAS/TNF	3
GO:0031331	positive regulation of cellular catabolic process	0.285714	68/4492	0.00451525	0.107987	0.0648496	FOXO1/TNF	2
GO:0019932	second-messenger-mediated signaling	0.285714	69/4492	0.00464657	0.107987	0.0648496	GNAS/TNF	2
GO:0062012	regulation of small molecule metabolic process	0.285714	70/4492	0.00477966	0.107987	0.0648496	FOXO1/TNF	2
GO:0009057	macromolecule catabolic process	0.428571	252/4492	0.00515878	0.107987	0.0648496	UBE2S/FOXO1/TNF	3
GO:0042176	regulation of protein catabolic process	0.285714	73/4492	0.00518959	0.107987	0.0648496	FOXO1/TNF	2
GO:0009896	positive regulation of catabolic process	0.285714	81/4492	0.00636002	0.107987	0.0648496	FOXO1/TNF	2
GO:1901565	organonitrogen compound catabolic process	0.428571	273/4492	0.00647026	0.107987	0.0648496	UBE2S/FOXO1/TNF	3
GO:0006066	alcohol metabolic process	0.285714	84/4492	0.00682759	0.107987	0.0648496	DEGS2/TNF	2
GO:0009719	response to endogenous stimulus	0.428571	281/4492	0.00701908	0.107987	0.0648496	GNAS/FOXO1/TNF	3
GO:0035690	cellular response to drug	0.285714	86/4492	0.0071479	0.107987	0.0648496	FOXO1/TNF	2
GO:0010035	response to inorganic substance	0.285714	89/4492	0.00764117	0.107987	0.0648496	FOXO1/TNF	2
GO:0006979	response to oxidative stress	0.285714	90/4492	0.007809	0.107987	0.0648496	FOXO1/TNF	2
GO:0051247	positive regulation of protein metabolic process	0.428571	305/4492	0.00883455	0.107987	0.0648496	UBE2S/FOXO1/TNF	3
GO:1902531	regulation of intracellular signal transduction	0.428571	305/4492	0.00883455	0.107987	0.0648496	GNAS/FOXO1/TNF	3
GO:0044093	positive regulation of molecular function	0.428571	312/4492	0.009413	0.107987	0.0648496	UBE2S/GNAS/TNF	3
GO:0051347	positive regulation of transferase activity	0.285714	103/4492	0.0101433	0.107987	0.0648496	UBE2S/TNF	2
GO:0071417	cellular response to organonitrogen compound	0.285714	107/4492	0.0109177	0.107987	0.0648496	FOXO1/TNF	2
GO:0045596	negative regulation of cell differentiation	0.285714	110/4492	0.0115156	0.107987	0.0648496	FOXO1/TNF	2
GO:0031399	regulation of protein modification process	0.428571	341/4492	0.0120529	0.107987	0.0648496	UBE2S/FOXO1/TNF	3
GO:0043065	positive regulation of apoptotic process	0.285714	114/4492	0.0123353	0.107987	0.0648496	FOXO1/TNF	2
GO:0043068	positive regulation of programmed cell death	0.285714	114/4492	0.0123353	0.107987	0.0648496	FOXO1/TNF	2
GO:0010563	negative regulation of phosphorus metabolic process	0.285714	117/4492	0.0129668	0.107987	0.0648496	FOXO1/TNF	2
GO:0045936	negative regulation of phosphate metabolic process	0.285714	117/4492	0.0129668	0.107987	0.0648496	FOXO1/TNF	2
GO:0080135	regulation of cellular response to stress	0.285714	120/4492	0.0136127	0.107987	0.0648496	FOXO1/TNF	2
GO:1901615	organic hydroxy compound metabolic process	0.285714	120/4492	0.0136127	0.107987	0.0648496	DEGS2/TNF	2
GO:0010942	positive regulation of cell death	0.285714	121/4492	0.0138311	0.107987	0.0648496	FOXO1/TNF	2
GO:1901699	cellular response to nitrogen compound	0.285714	127/4492	0.0151744	0.107987	0.0648496	FOXO1/TNF	2
GO:0031400	negative regulation of protein modification process	0.285714	128/4492	0.0154037	0.107987	0.0648496	FOXO1/TNF	2
GO:0001937	negative regulation of endothelial cell proliferation	0.142857	10/4492	0.0154898	0.107987	0.0648496	TNF	1
GO:0002701	negative regulation of production of molecular mediator of immune response	0.142857	10/4492	0.0154898	0.107987	0.0648496	TNF	1
GO:0032757	positive regulation of interleukin-8 production	0.142857	10/4492	0.0154898	0.107987	0.0648496	TNF	1
GO:0033619	membrane protein proteolysis	0.142857	10/4492	0.0154898	0.107987	0.0648496	TNF	1
GO:0043506	regulation of JUN kinase activity	0.142857	10/4492	0.0154898	0.107987	0.0648496	TNF	1
GO:0043949	regulation of cAMP-mediated signaling	0.142857	10/4492	0.0154898	0.107987	0.0648496	GNAS	1
GO:0045071	negative regulation of viral genome replication	0.142857	10/4492	0.0154898	0.107987	0.0648496	TNF	1
GO:0045123	cellular extravasation	0.142857	10/4492	0.0154898	0.107987	0.0648496	TNF	1
GO:0045599	negative regulation of fat cell differentiation	0.142857	10/4492	0.0154898	0.107987	0.0648496	FOXO1	1
GO:0045684	positive regulation of epidermis development	0.142857	10/4492	0.0154898	0.107987	0.0648496	TNF	1
GO:0050710	negative regulation of cytokine secretion	0.142857	10/4492	0.0154898	0.107987	0.0648496	TNF	1
GO:0050766	positive regulation of phagocytosis	0.142857	10/4492	0.0154898	0.107987	0.0648496	TNF	1
GO:0070830	bicellular tight junction assembly	0.142857	10/4492	0.0154898	0.107987	0.0648496	TNF	1
GO:0097300	programmed necrotic cell death	0.142857	10/4492	0.0154898	0.107987	0.0648496	TNF	1
GO:0120192	tight junction assembly	0.142857	10/4492	0.0154898	0.107987	0.0648496	TNF	1
GO:1900407	regulation of cellular response to oxidative stress	0.142857	10/4492	0.0154898	0.107987	0.0648496	TNF	1
GO:1903428	positive regulation of reactive oxygen species biosynthetic process	0.142857	10/4492	0.0154898	0.107987	0.0648496	TNF	1
GO:1904377	positive regulation of protein localization to cell periphery	0.142857	10/4492	0.0154898	0.107987	0.0648496	TNF	1
GO:0031329	regulation of cellular catabolic process	0.285714	129/4492	0.0156346	0.107987	0.0648496	FOXO1/TNF	2
GO:0043408	regulation of MAPK cascade	0.285714	129/4492	0.0156346	0.107987	0.0648496	FOXO1/TNF	2
GO:0051345	positive regulation of hydrolase activity	0.285714	131/4492	0.0161009	0.107987	0.0648496	GNAS/TNF	2
GO:0065003	protein-containing complex assembly	0.428571	383/4492	0.0165979	0.107987	0.0648496	UBE2S/SEM1/TNF	3
GO:0002861	regulation of inflammatory response to antigenic stimulus	0.142857	11/4492	0.0170275	0.107987	0.0648496	TNF	1
GO:0006111	regulation of gluconeogenesis	0.142857	11/4492	0.0170275	0.107987	0.0648496	FOXO1	1
GO:0006406	mRNA export from nucleus	0.142857	11/4492	0.0170275	0.107987	0.0648496	SEM1	1
GO:0032768	regulation of monooxygenase activity	0.142857	11/4492	0.0170275	0.107987	0.0648496	TNF	1
GO:0034394	protein localization to cell surface	0.142857	11/4492	0.0170275	0.107987	0.0648496	TNF	1
GO:0042987	amyloid precursor protein catabolic process	0.142857	11/4492	0.0170275	0.107987	0.0648496	TNF	1
GO:0043525	positive regulation of neuron apoptotic process	0.142857	11/4492	0.0170275	0.107987	0.0648496	TNF	1
GO:0050810	regulation of steroid biosynthetic process	0.142857	11/4492	0.0170275	0.107987	0.0648496	TNF	1
GO:0070265	necrotic cell death	0.142857	11/4492	0.0170275	0.107987	0.0648496	TNF	1
GO:0070613	regulation of protein processing	0.142857	11/4492	0.0170275	0.107987	0.0648496	TNF	1
GO:0071427	mRNA-containing ribonucleoprotein complex export from nucleus	0.142857	11/4492	0.0170275	0.107987	0.0648496	SEM1	1
GO:0090208	positive regulation of triglyceride metabolic process	0.142857	11/4492	0.0170275	0.107987	0.0648496	TNF	1
GO:0120193	tight junction organization	0.142857	11/4492	0.0170275	0.107987	0.0648496	TNF	1
GO:0150076	neuroinflammatory response	0.142857	11/4492	0.0170275	0.107987	0.0648496	TNF	1
GO:1902882	regulation of response to oxidative stress	0.142857	11/4492	0.0170275	0.107987	0.0648496	TNF	1
GO:1903317	regulation of protein maturation	0.142857	11/4492	0.0170275	0.107987	0.0648496	TNF	1
GO:2001239	regulation of extrinsic apoptotic signaling pathway in absence of ligand	0.142857	11/4492	0.0170275	0.107987	0.0648496	TNF	1
GO:0002763	positive regulation of myeloid leukocyte differentiation	0.142857	12/4492	0.018563	0.107987	0.0648496	TNF	1
GO:0006801	superoxide metabolic process	0.142857	12/4492	0.018563	0.107987	0.0648496	TNF	1
GO:0030279	negative regulation of ossification	0.142857	12/4492	0.018563	0.107987	0.0648496	TNF	1
GO:0032677	regulation of interleukin-8 production	0.142857	12/4492	0.018563	0.107987	0.0648496	TNF	1
GO:0042982	amyloid precursor protein metabolic process	0.142857	12/4492	0.018563	0.107987	0.0648496	TNF	1
GO:0043297	apical junction assembly	0.142857	12/4492	0.018563	0.107987	0.0648496	TNF	1
GO:0046323	glucose import	0.142857	12/4492	0.018563	0.107987	0.0648496	TNF	1
GO:0048661	positive regulation of smooth muscle cell proliferation	0.142857	12/4492	0.018563	0.107987	0.0648496	TNF	1
GO:0050435	amyloid-beta metabolic process	0.142857	12/4492	0.018563	0.107987	0.0648496	TNF	1
GO:0050795	regulation of behavior	0.142857	12/4492	0.018563	0.107987	0.0648496	TNF	1
GO:0060425	lung morphogenesis	0.142857	12/4492	0.018563	0.107987	0.0648496	TNF	1
GO:0061028	establishment of endothelial barrier	0.142857	12/4492	0.018563	0.107987	0.0648496	TNF	1
GO:0072577	endothelial cell apoptotic process	0.142857	12/4492	0.018563	0.107987	0.0648496	TNF	1
GO:1905330	regulation of morphogenesis of an epithelium	0.142857	12/4492	0.018563	0.107987	0.0648496	TNF	1
GO:2000351	regulation of endothelial cell apoptotic process	0.142857	12/4492	0.018563	0.107987	0.0648496	TNF	1
GO:0005975	carbohydrate metabolic process	0.285714	147/4492	0.0200491	0.107987	0.0648496	FOXO1/TNF	2
GO:0000187	activation of MAPK activity	0.142857	13/4492	0.0200965	0.107987	0.0648496	TNF	1
GO:0002437	inflammatory response to antigenic stimulus	0.142857	13/4492	0.0200965	0.107987	0.0648496	TNF	1
GO:0010827	regulation of glucose transmembrane transport	0.142857	13/4492	0.0200965	0.107987	0.0648496	TNF	1
GO:0032729	positive regulation of interferon-gamma production	0.142857	13/4492	0.0200965	0.107987	0.0648496	TNF	1
GO:0042108	positive regulation of cytokine biosynthetic process	0.142857	13/4492	0.0200965	0.107987	0.0648496	TNF	1
GO:0042116	macrophage activation	0.142857	13/4492	0.0200965	0.107987	0.0648496	TNF	1
GO:0045428	regulation of nitric oxide biosynthetic process	0.142857	13/4492	0.0200965	0.107987	0.0648496	TNF	1
GO:0051438	regulation of ubiquitin-protein transferase activity	0.142857	13/4492	0.0200965	0.107987	0.0648496	UBE2S	1
GO:0071166	ribonucleoprotein complex localization	0.142857	13/4492	0.0200965	0.107987	0.0648496	SEM1	1
GO:0071426	ribonucleoprotein complex export from nucleus	0.142857	13/4492	0.0200965	0.107987	0.0648496	SEM1	1
GO:0090090	negative regulation of canonical Wnt signaling pathway	0.142857	13/4492	0.0200965	0.107987	0.0648496	FOXO1	1
GO:0090207	regulation of triglyceride metabolic process	0.142857	13/4492	0.0200965	0.107987	0.0648496	TNF	1
GO:1902117	positive regulation of organelle assembly	0.142857	13/4492	0.0200965	0.107987	0.0648496	TNF	1
GO:1904035	regulation of epithelial cell apoptotic process	0.142857	13/4492	0.0200965	0.107987	0.0648496	TNF	1
GO:0000165	MAPK cascade	0.285714	148/4492	0.0203085	0.107987	0.0648496	FOXO1/TNF	2
GO:0023014	signal transduction by protein phosphorylation	0.285714	148/4492	0.0203085	0.107987	0.0648496	FOXO1/TNF	2
GO:0000278	mitotic cell cycle	0.285714	152/4492	0.0213607	0.107987	0.0648496	UBE2S/TNF	2
GO:0006809	nitric oxide biosynthetic process	0.142857	14/4492	0.0216279	0.107987	0.0648496	TNF	1
GO:0032515	negative regulation of phosphoprotein phosphatase activity	0.142857	14/4492	0.0216279	0.107987	0.0648496	TNF	1
GO:0032722	positive regulation of chemokine production	0.142857	14/4492	0.0216279	0.107987	0.0648496	TNF	1
GO:0040014	regulation of multicellular organism growth	0.142857	14/4492	0.0216279	0.107987	0.0648496	GNAS	1
GO:0043242	negative regulation of protein-containing complex disassembly	0.142857	14/4492	0.0216279	0.107987	0.0648496	TNF	1
GO:0045661	regulation of myoblast differentiation	0.142857	14/4492	0.0216279	0.107987	0.0648496	TNF	1
GO:0045913	positive regulation of carbohydrate metabolic process	0.142857	14/4492	0.0216279	0.107987	0.0648496	FOXO1	1
GO:0070979	protein K11-linked ubiquitination	0.142857	14/4492	0.0216279	0.107987	0.0648496	UBE2S	1
GO:1903076	regulation of protein localization to plasma membrane	0.142857	14/4492	0.0216279	0.107987	0.0648496	TNF	1
GO:1904019	epithelial cell apoptotic process	0.142857	14/4492	0.0216279	0.107987	0.0648496	TNF	1
GO:0043933	protein-containing complex subunit organization	0.428571	429/4492	0.0225997	0.107987	0.0648496	UBE2S/SEM1/TNF	3
GO:0044248	cellular catabolic process	0.428571	430/4492	0.0227423	0.107987	0.0648496	UBE2S/FOXO1/TNF	3
GO:0001885	endothelial cell development	0.142857	15/4492	0.0231573	0.107987	0.0648496	TNF	1
GO:0002637	regulation of immunoglobulin production	0.142857	15/4492	0.0231573	0.107987	0.0648496	TNF	1
GO:0006953	acute-phase response	0.142857	15/4492	0.0231573	0.107987	0.0648496	TNF	1
GO:0007595	lactation	0.142857	15/4492	0.0231573	0.107987	0.0648496	TNF	1
GO:0032637	interleukin-8 production	0.142857	15/4492	0.0231573	0.107987	0.0648496	TNF	1
GO:0035308	negative regulation of protein dephosphorylation	0.142857	15/4492	0.0231573	0.107987	0.0648496	TNF	1
GO:0038034	signal transduction in absence of ligand	0.142857	15/4492	0.0231573	0.107987	0.0648496	TNF	1
GO:0045682	regulation of epidermis development	0.142857	15/4492	0.0231573	0.107987	0.0648496	TNF	1
GO:0048016	inositol phosphate-mediated signaling	0.142857	15/4492	0.0231573	0.107987	0.0648496	TNF	1
GO:0048640	negative regulation of developmental growth	0.142857	15/4492	0.0231573	0.107987	0.0648496	GNAS	1
GO:0051384	response to glucocorticoid	0.142857	15/4492	0.0231573	0.107987	0.0648496	TNF	1
GO:0070534	protein K63-linked ubiquitination	0.142857	15/4492	0.0231573	0.107987	0.0648496	UBE2S	1
GO:0071230	cellular response to amino acid stimulus	0.142857	15/4492	0.0231573	0.107987	0.0648496	TNF	1
GO:0097192	extrinsic apoptotic signaling pathway in absence of ligand	0.142857	15/4492	0.0231573	0.107987	0.0648496	TNF	1
GO:2000177	regulation of neural precursor cell proliferation	0.142857	15/4492	0.0231573	0.107987	0.0648496	FOXO1	1
GO:0050793	regulation of developmental process	0.428571	438/4492	0.0239027	0.107987	0.0648496	GNAS/FOXO1/TNF	3
GO:0009894	regulation of catabolic process	0.285714	162/4492	0.0240921	0.107987	0.0648496	FOXO1/TNF	2
GO:0050790	regulation of catalytic activity	0.428571	443/4492	0.0246451	0.107987	0.0648496	UBE2S/GNAS/TNF	3
GO:0006405	RNA export from nucleus	0.142857	16/4492	0.0246847	0.107987	0.0648496	SEM1	1
GO:0006446	regulation of translational initiation	0.142857	16/4492	0.0246847	0.107987	0.0648496	TNF	1
GO:0006919	activation of cysteine-type endopeptidase activity involved in apoptotic process	0.142857	16/4492	0.0246847	0.107987	0.0648496	TNF	1
GO:0008630	intrinsic apoptotic signaling pathway in response to DNA damage	0.142857	16/4492	0.0246847	0.107987	0.0648496	TNF	1
GO:0014013	regulation of gliogenesis	0.142857	16/4492	0.0246847	0.107987	0.0648496	TNF	1
GO:0031638	zymogen activation	0.142857	16/4492	0.0246847	0.107987	0.0648496	TNF	1
GO:0042446	hormone biosynthetic process	0.142857	16/4492	0.0246847	0.107987	0.0648496	TNF	1
GO:0043255	regulation of carbohydrate biosynthetic process	0.142857	16/4492	0.0246847	0.107987	0.0648496	FOXO1	1
GO:0045445	myoblast differentiation	0.142857	16/4492	0.0246847	0.107987	0.0648496	TNF	1
GO:0046209	nitric oxide metabolic process	0.142857	16/4492	0.0246847	0.107987	0.0648496	TNF	1
GO:0046330	positive regulation of JNK cascade	0.142857	16/4492	0.0246847	0.107987	0.0648496	TNF	1
GO:0050830	defense response to Gram-positive bacterium	0.142857	16/4492	0.0246847	0.107987	0.0648496	TNF	1
GO:0050994	regulation of lipid catabolic process	0.142857	16/4492	0.0246847	0.107987	0.0648496	TNF	1
GO:1901224	positive regulation of NIK/NF-kappaB signaling	0.142857	16/4492	0.0246847	0.107987	0.0648496	TNF	1
GO:1903901	negative regulation of viral life cycle	0.142857	16/4492	0.0246847	0.107987	0.0648496	TNF	1
GO:0010243	response to organonitrogen compound	0.285714	167/4492	0.0255109	0.107987	0.0648496	FOXO1/TNF	2
GO:0032642	regulation of chemokine production	0.142857	17/4492	0.02621	0.107987	0.0648496	TNF	1
GO:0032649	regulation of interferon-gamma production	0.142857	17/4492	0.02621	0.107987	0.0648496	TNF	1
GO:0034763	negative regulation of transmembrane transport	0.142857	17/4492	0.02621	0.107987	0.0648496	TNF	1
GO:2001057	reactive nitrogen species metabolic process	0.142857	17/4492	0.02621	0.107987	0.0648496	TNF	1
GO:0043066	negative regulation of apoptotic process	0.285714	170/4492	0.026379	0.107987	0.0648496	FOXO1/TNF	2
GO:1901575	organic substance catabolic process	0.428571	455/4492	0.026481	0.107987	0.0648496	UBE2S/FOXO1/TNF	3
GO:0035556	intracellular signal transduction	0.428571	456/4492	0.0266374	0.107987	0.0648496	GNAS/FOXO1/TNF	3
GO:0044283	small molecule biosynthetic process	0.285714	174/4492	0.0275557	0.107987	0.0648496	FOXO1/TNF	2
GO:0001942	hair follicle development	0.142857	18/4492	0.0277332	0.107987	0.0648496	TNF	1
GO:0022404	molting cycle process	0.142857	18/4492	0.0277332	0.107987	0.0648496	TNF	1
GO:0022405	hair cycle process	0.142857	18/4492	0.0277332	0.107987	0.0648496	TNF	1
GO:0030178	negative regulation of Wnt signaling pathway	0.142857	18/4492	0.0277332	0.107987	0.0648496	FOXO1	1
GO:0045833	negative regulation of lipid metabolic process	0.142857	18/4492	0.0277332	0.107987	0.0648496	TNF	1
GO:0050764	regulation of phagocytosis	0.142857	18/4492	0.0277332	0.107987	0.0648496	TNF	1
GO:0050848	regulation of calcium-mediated signaling	0.142857	18/4492	0.0277332	0.107987	0.0648496	TNF	1
GO:0098773	skin epidermis development	0.142857	18/4492	0.0277332	0.107987	0.0648496	TNF	1
GO:1901216	positive regulation of neuron death	0.142857	18/4492	0.0277332	0.107987	0.0648496	TNF	1
GO:1904375	regulation of protein localization to cell periphery	0.142857	18/4492	0.0277332	0.107987	0.0648496	TNF	1
GO:2001237	negative regulation of extrinsic apoptotic signaling pathway	0.142857	18/4492	0.0277332	0.107987	0.0648496	TNF	1
GO:0043069	negative regulation of programmed cell death	0.285714	175/4492	0.0278534	0.107987	0.0648496	FOXO1/TNF	2
GO:1902533	positive regulation of intracellular signal transduction	0.285714	178/4492	0.0287544	0.107987	0.0648496	GNAS/TNF	2
GO:0042493	response to drug	0.285714	179/4492	0.0290574	0.107987	0.0648496	FOXO1/TNF	2
GO:0007043	cell-cell junction assembly	0.142857	19/4492	0.0292544	0.107987	0.0648496	TNF	1
GO:0019218	regulation of steroid metabolic process	0.142857	19/4492	0.0292544	0.107987	0.0648496	TNF	1
GO:0019827	stem cell population maintenance	0.142857	19/4492	0.0292544	0.107987	0.0648496	FOXO1	1
GO:0032602	chemokine production	0.142857	19/4492	0.0292544	0.107987	0.0648496	TNF	1
GO:0042035	regulation of cytokine biosynthetic process	0.142857	19/4492	0.0292544	0.107987	0.0648496	TNF	1
GO:0045446	endothelial cell differentiation	0.142857	19/4492	0.0292544	0.107987	0.0648496	TNF	1
GO:0045670	regulation of osteoclast differentiation	0.142857	19/4492	0.0292544	0.107987	0.0648496	TNF	1
GO:0050806	positive regulation of synaptic transmission	0.142857	19/4492	0.0292544	0.107987	0.0648496	TNF	1
GO:0051341	regulation of oxidoreductase activity	0.142857	19/4492	0.0292544	0.107987	0.0648496	TNF	1
GO:0098727	maintenance of cell number	0.142857	19/4492	0.0292544	0.107987	0.0648496	FOXO1	1
GO:1903426	regulation of reactive oxygen species biosynthetic process	0.142857	19/4492	0.0292544	0.107987	0.0648496	TNF	1
GO:0051338	regulation of transferase activity	0.285714	181/4492	0.0296676	0.107987	0.0648496	UBE2S/TNF	2
GO:0002455	humoral immune response mediated by circulating immunoglobulin	0.142857	20/4492	0.0307736	0.107987	0.0648496	TNF	1
GO:0010508	positive regulation of autophagy	0.142857	20/4492	0.0307736	0.107987	0.0648496	FOXO1	1
GO:0010923	negative regulation of phosphatase activity	0.142857	20/4492	0.0307736	0.107987	0.0648496	TNF	1
GO:0019915	lipid storage	0.142857	20/4492	0.0307736	0.107987	0.0648496	TNF	1
GO:0031960	response to corticosteroid	0.142857	20/4492	0.0307736	0.107987	0.0648496	TNF	1
GO:0032755	positive regulation of interleukin-6 production	0.142857	20/4492	0.0307736	0.107987	0.0648496	TNF	1
GO:0042303	molting cycle	0.142857	20/4492	0.0307736	0.107987	0.0648496	TNF	1
GO:0042633	hair cycle	0.142857	20/4492	0.0307736	0.107987	0.0648496	TNF	1
GO:0046328	regulation of JNK cascade	0.142857	20/4492	0.0307736	0.107987	0.0648496	TNF	1
GO:0048525	negative regulation of viral process	0.142857	20/4492	0.0307736	0.107987	0.0648496	TNF	1
GO:0050715	positive regulation of cytokine secretion	0.142857	20/4492	0.0307736	0.107987	0.0648496	TNF	1
GO:0050796	regulation of insulin secretion	0.142857	20/4492	0.0307736	0.107987	0.0648496	TNF	1
GO:0060548	negative regulation of cell death	0.285714	185/4492	0.0309039	0.107987	0.0648496	FOXO1/TNF	2
GO:0006974	cellular response to DNA damage stimulus	0.285714	188/4492	0.0318451	0.107987	0.0648496	FOXO1/TNF	2
GO:0006094	gluconeogenesis	0.142857	21/4492	0.0322907	0.107987	0.0648496	FOXO1	1
GO:0007631	feeding behavior	0.142857	21/4492	0.0322907	0.107987	0.0648496	TNF	1
GO:0019319	hexose biosynthetic process	0.142857	21/4492	0.0322907	0.107987	0.0648496	FOXO1	1
GO:0031663	lipopolysaccharide-mediated signaling pathway	0.142857	21/4492	0.0322907	0.107987	0.0648496	TNF	1
GO:0035305	negative regulation of dephosphorylation	0.142857	21/4492	0.0322907	0.107987	0.0648496	TNF	1
GO:0042136	neurotransmitter biosynthetic process	0.142857	21/4492	0.0322907	0.107987	0.0648496	TNF	1
GO:0045639	positive regulation of myeloid cell differentiation	0.142857	21/4492	0.0322907	0.107987	0.0648496	TNF	1
GO:0048659	smooth muscle cell proliferation	0.142857	21/4492	0.0322907	0.107987	0.0648496	TNF	1
GO:0048660	regulation of smooth muscle cell proliferation	0.142857	21/4492	0.0322907	0.107987	0.0648496	TNF	1
GO:1903409	reactive oxygen species biosynthetic process	0.142857	21/4492	0.0322907	0.107987	0.0648496	TNF	1
GO:2000379	positive regulation of reactive oxygen species metabolic process	0.142857	21/4492	0.0322907	0.107987	0.0648496	TNF	1
GO:1901698	response to nitrogen compound	0.285714	192/4492	0.0331185	0.107987	0.0648496	FOXO1/TNF	2
GO:0002532	production of molecular mediator involved in inflammatory response	0.142857	22/4492	0.0338058	0.107987	0.0648496	TNF	1
GO:0002718	regulation of cytokine production involved in immune response	0.142857	22/4492	0.0338058	0.107987	0.0648496	TNF	1
GO:0006766	vitamin metabolic process	0.142857	22/4492	0.0338058	0.107987	0.0648496	TNF	1
GO:0022612	gland morphogenesis	0.142857	22/4492	0.0338058	0.107987	0.0648496	TNF	1
GO:0030856	regulation of epithelial cell differentiation	0.142857	22/4492	0.0338058	0.107987	0.0648496	TNF	1
GO:0032609	interferon-gamma production	0.142857	22/4492	0.0338058	0.107987	0.0648496	TNF	1
GO:0033138	positive regulation of peptidyl-serine phosphorylation	0.142857	22/4492	0.0338058	0.107987	0.0648496	TNF	1
GO:0038061	NIK/NF-kappaB signaling	0.142857	22/4492	0.0338058	0.107987	0.0648496	TNF	1
GO:0043200	response to amino acid	0.142857	22/4492	0.0338058	0.107987	0.0648496	TNF	1
GO:0045667	regulation of osteoblast differentiation	0.142857	22/4492	0.0338058	0.107987	0.0648496	TNF	1
GO:0048565	digestive tract development	0.142857	22/4492	0.0338058	0.107987	0.0648496	TNF	1
GO:0061351	neural precursor cell proliferation	0.142857	22/4492	0.0338058	0.107987	0.0648496	FOXO1	1
GO:1901222	regulation of NIK/NF-kappaB signaling	0.142857	22/4492	0.0338058	0.107987	0.0648496	TNF	1
GO:1905477	positive regulation of protein localization to membrane	0.142857	22/4492	0.0338058	0.107987	0.0648496	TNF	1
GO:0002377	immunoglobulin production	0.142857	23/4492	0.0353189	0.107987	0.0648496	TNF	1
GO:0002698	negative regulation of immune effector process	0.142857	23/4492	0.0353189	0.107987	0.0648496	TNF	1
GO:0002708	positive regulation of lymphocyte mediated immunity	0.142857	23/4492	0.0353189	0.107987	0.0648496	TNF	1
GO:0003158	endothelium development	0.142857	23/4492	0.0353189	0.107987	0.0648496	TNF	1
GO:0006641	triglyceride metabolic process	0.142857	23/4492	0.0353189	0.107987	0.0648496	TNF	1
GO:0007254	JNK cascade	0.142857	23/4492	0.0353189	0.107987	0.0648496	TNF	1
GO:0019751	polyol metabolic process	0.142857	23/4492	0.0353189	0.107987	0.0648496	DEGS2	1
GO:0042089	cytokine biosynthetic process	0.142857	23/4492	0.0353189	0.107987	0.0648496	TNF	1
GO:0042107	cytokine metabolic process	0.142857	23/4492	0.0353189	0.107987	0.0648496	TNF	1
GO:0043280	positive regulation of cysteine-type endopeptidase activity involved in apoptotic process	0.142857	23/4492	0.0353189	0.107987	0.0648496	TNF	1
GO:0051897	positive regulation of protein kinase B signaling	0.142857	23/4492	0.0353189	0.107987	0.0648496	TNF	1
GO:0055123	digestive system development	0.142857	23/4492	0.0353189	0.107987	0.0648496	TNF	1
GO:0002821	positive regulation of adaptive immune response	0.142857	24/4492	0.0368299	0.107987	0.0648496	TNF	1
GO:0002824	positive regulation of adaptive immune response based on somatic recombination of immune receptors built from immunoglobulin superfamily domains	0.142857	24/4492	0.0368299	0.107987	0.0648496	TNF	1
GO:0006611	protein export from nucleus	0.142857	24/4492	0.0368299	0.107987	0.0648496	SEM1	1
GO:0006665	sphingolipid metabolic process	0.142857	24/4492	0.0368299	0.107987	0.0648496	DEGS2	1
GO:0030316	osteoclast differentiation	0.142857	24/4492	0.0368299	0.107987	0.0648496	TNF	1
GO:0031398	positive regulation of protein ubiquitination	0.142857	24/4492	0.0368299	0.107987	0.0648496	UBE2S	1
GO:0043244	regulation of protein-containing complex disassembly	0.142857	24/4492	0.0368299	0.107987	0.0648496	TNF	1
GO:0045069	regulation of viral genome replication	0.142857	24/4492	0.0368299	0.107987	0.0648496	TNF	1
GO:0046364	monosaccharide biosynthetic process	0.142857	24/4492	0.0368299	0.107987	0.0648496	FOXO1	1
GO:0046889	positive regulation of lipid biosynthetic process	0.142857	24/4492	0.0368299	0.107987	0.0648496	TNF	1
GO:1904659	glucose transmembrane transport	0.142857	24/4492	0.0368299	0.107987	0.0648496	TNF	1
GO:0031401	positive regulation of protein modification process	0.285714	207/4492	0.0380775	0.107987	0.0648496	UBE2S/TNF	2
GO:0001936	regulation of endothelial cell proliferation	0.142857	25/4492	0.0383389	0.107987	0.0648496	TNF	1
GO:0002526	acute inflammatory response	0.142857	25/4492	0.0383389	0.107987	0.0648496	TNF	1
GO:0008645	hexose transmembrane transport	0.142857	25/4492	0.0383389	0.107987	0.0648496	TNF	1
GO:0009267	cellular response to starvation	0.142857	25/4492	0.0383389	0.107987	0.0648496	FOXO1	1
GO:0010906	regulation of glucose metabolic process	0.142857	25/4492	0.0383389	0.107987	0.0648496	FOXO1	1
GO:0015749	monosaccharide transmembrane transport	0.142857	25/4492	0.0383389	0.107987	0.0648496	TNF	1
GO:0032675	regulation of interleukin-6 production	0.142857	25/4492	0.0383389	0.107987	0.0648496	TNF	1
GO:0032874	positive regulation of stress-activated MAPK cascade	0.142857	25/4492	0.0383389	0.107987	0.0648496	TNF	1
GO:0070304	positive regulation of stress-activated protein kinase signaling cascade	0.142857	25/4492	0.0383389	0.107987	0.0648496	TNF	1
GO:0090276	regulation of peptide hormone secretion	0.142857	25/4492	0.0383389	0.107987	0.0648496	TNF	1
GO:1901701	cellular response to oxygen-containing compound	0.285714	210/4492	0.0391034	0.107987	0.0648496	FOXO1/TNF	2
GO:0002706	regulation of lymphocyte mediated immunity	0.142857	26/4492	0.0398458	0.107987	0.0648496	TNF	1
GO:0007189	adenylate cyclase-activating G protein-coupled receptor signaling pathway	0.142857	26/4492	0.0398458	0.107987	0.0648496	GNAS	1
GO:0033135	regulation of peptidyl-serine phosphorylation	0.142857	26/4492	0.0398458	0.107987	0.0648496	TNF	1
GO:0048754	branching morphogenesis of an epithelial tube	0.142857	26/4492	0.0398458	0.107987	0.0648496	TNF	1
GO:0050680	negative regulation of epithelial cell proliferation	0.142857	26/4492	0.0398458	0.107987	0.0648496	TNF	1
GO:0050777	negative regulation of immune response	0.142857	26/4492	0.0398458	0.107987	0.0648496	TNF	1
GO:1903322	positive regulation of protein modification by small protein conjugation or removal	0.142857	26/4492	0.0398458	0.107987	0.0648496	UBE2S	1
GO:2001056	positive regulation of cysteine-type endopeptidase activity	0.142857	26/4492	0.0398458	0.107987	0.0648496	TNF	1
GO:0002367	cytokine production involved in immune response	0.142857	27/4492	0.0413508	0.107987	0.0648496	TNF	1
GO:0002761	regulation of myeloid leukocyte differentiation	0.142857	27/4492	0.0413508	0.107987	0.0648496	TNF	1
GO:0002792	negative regulation of peptide secretion	0.142857	27/4492	0.0413508	0.107987	0.0648496	TNF	1
GO:0007589	body fluid secretion	0.142857	27/4492	0.0413508	0.107987	0.0648496	TNF	1
GO:0010675	regulation of cellular carbohydrate metabolic process	0.142857	27/4492	0.0413508	0.107987	0.0648496	FOXO1	1
GO:0031503	protein-containing complex localization	0.142857	27/4492	0.0413508	0.107987	0.0648496	SEM1	1
GO:0034219	carbohydrate transmembrane transport	0.142857	27/4492	0.0413508	0.107987	0.0648496	TNF	1
GO:0035264	multicellular organism growth	0.142857	27/4492	0.0413508	0.107987	0.0648496	GNAS	1
GO:0043666	regulation of phosphoprotein phosphatase activity	0.142857	27/4492	0.0413508	0.107987	0.0648496	TNF	1
GO:0045216	cell-cell junction organization	0.142857	27/4492	0.0413508	0.107987	0.0648496	TNF	1
GO:0046165	alcohol biosynthetic process	0.142857	27/4492	0.0413508	0.107987	0.0648496	TNF	1
GO:0050709	negative regulation of protein secretion	0.142857	27/4492	0.0413508	0.107987	0.0648496	TNF	1
GO:2000027	regulation of animal organ morphogenesis	0.142857	27/4492	0.0413508	0.107987	0.0648496	TNF	1
GO:2001236	regulation of extrinsic apoptotic signaling pathway	0.142857	27/4492	0.0413508	0.107987	0.0648496	TNF	1
GO:0051241	negative regulation of multicellular organismal process	0.285714	217/4492	0.0415404	0.108117	0.0649276	GNAS/TNF	2
GO:0009968	negative regulation of signal transduction	0.285714	219/4492	0.0422477	0.109589	0.0658115	FOXO1/TNF	2
GO:0002822	regulation of adaptive immune response based on somatic recombination of immune receptors built from immunoglobulin superfamily domains	0.142857	28/4492	0.0428537	0.110053	0.0660902	TNF	1
GO:0042594	response to starvation	0.142857	28/4492	0.0428537	0.110053	0.0660902	FOXO1	1
GO:0050807	regulation of synapse organization	0.142857	28/4492	0.0428537	0.110053	0.0660902	TNF	1
GO:0006639	acylglycerol metabolic process	0.142857	29/4492	0.0443546	0.110958	0.0666339	TNF	1
GO:0010950	positive regulation of endopeptidase activity	0.142857	29/4492	0.0443546	0.110958	0.0666339	TNF	1
GO:0019079	viral genome replication	0.142857	29/4492	0.0443546	0.110958	0.0666339	TNF	1
GO:0030073	insulin secretion	0.142857	29/4492	0.0443546	0.110958	0.0666339	TNF	1
GO:0032869	cellular response to insulin stimulus	0.142857	29/4492	0.0443546	0.110958	0.0666339	FOXO1	1
GO:0033002	muscle cell proliferation	0.142857	29/4492	0.0443546	0.110958	0.0666339	TNF	1
GO:0050803	regulation of synapse structure or activity	0.142857	29/4492	0.0443546	0.110958	0.0666339	TNF	1
GO:0071453	cellular response to oxygen levels	0.142857	29/4492	0.0443546	0.110958	0.0666339	FOXO1	1
GO:0032269	negative regulation of cellular protein metabolic process	0.285714	226/4492	0.0447611	0.111614	0.0670276	FOXO1/TNF	2
GO:0006638	neutral lipid metabolic process	0.142857	30/4492	0.0458535	0.112167	0.0673597	TNF	1
GO:0019722	calcium-mediated signaling	0.142857	30/4492	0.0458535	0.112167	0.0673597	TNF	1
GO:0030879	mammary gland development	0.142857	30/4492	0.0458535	0.112167	0.0673597	TNF	1
GO:0032635	interleukin-6 production	0.142857	30/4492	0.0458535	0.112167	0.0673597	TNF	1
GO:0051168	nuclear export	0.142857	30/4492	0.0458535	0.112167	0.0673597	SEM1	1
GO:1902107	positive regulation of leukocyte differentiation	0.142857	30/4492	0.0458535	0.112167	0.0673597	TNF	1
GO:0034622	cellular protein-containing complex assembly	0.285714	232/4492	0.0469617	0.11367	0.0682625	UBE2S/SEM1	2
GO:0002705	positive regulation of leukocyte mediated immunity	0.142857	31/4492	0.0473504	0.11367	0.0682625	TNF	1
GO:0002819	regulation of adaptive immune response	0.142857	31/4492	0.0473504	0.11367	0.0682625	TNF	1
GO:0035304	regulation of protein dephosphorylation	0.142857	31/4492	0.0473504	0.11367	0.0682625	TNF	1
GO:0060828	regulation of canonical Wnt signaling pathway	0.142857	31/4492	0.0473504	0.11367	0.0682625	FOXO1	1
GO:0061138	morphogenesis of a branching epithelium	0.142857	31/4492	0.0473504	0.11367	0.0682625	TNF	1
GO:0001763	morphogenesis of a branching structure	0.142857	32/4492	0.0488452	0.114168	0.0685614	TNF	1
GO:0001935	endothelial cell proliferation	0.142857	32/4492	0.0488452	0.114168	0.0685614	TNF	1
GO:0016064	immunoglobulin mediated immune response	0.142857	32/4492	0.0488452	0.114168	0.0685614	TNF	1
GO:0019724	B cell mediated immunity	0.142857	32/4492	0.0488452	0.114168	0.0685614	TNF	1
GO:0030323	respiratory tube development	0.142857	32/4492	0.0488452	0.114168	0.0685614	TNF	1
GO:0030324	lung development	0.142857	32/4492	0.0488452	0.114168	0.0685614	TNF	1
GO:1901888	regulation of cell junction assembly	0.142857	32/4492	0.0488452	0.114168	0.0685614	TNF	1
GO:1905475	regulation of protein localization to membrane	0.142857	32/4492	0.0488452	0.114168	0.0685614	TNF	1
GO:0051248	negative regulation of protein metabolic process	0.285714	238/4492	0.0492042	0.114168	0.0685614	FOXO1/TNF	2
GO:0006412	translation	0.285714	240/4492	0.0499609	0.114168	0.0685614	MRPL57/TNF	2
