# Supplementary material for: RNA-Seq Reveals the Role of miR-29c in Regulating Inflammation and Oxidative Stress of Bovine Mammary Epithelial Cells
Source: Front Vet Sci. 2022 Apr 1;9:865415. doi: 10.3389/fvets.2022.865415 (PMC9011060; doi:10.3389/fvets.2022.865415)
Supplement: Supplementary Figure S1 — Identification of MAC-T cells by immunofluorescence with cytokeratin 18. [file Data_Sheet_1.ZIP › Table S4. The list of KEGG enrichment analysis results for DEGs.xlsx]

## Sheet: Sheet1
ID	Description	GeneRatio	BgRatio	pvalue	p.adjust	qvalue	geneID	Count
bta05169	Epstein-Barr virus infection	4/15	235/8994	0.000494211	0.0686953	0.0551435	767981/101907965/282494/280943	4
bta05310	Asthma	2/15	39/8994	0.0018565	0.0933927	0.0749688	282494/280943	2
bta03440	Homologous recombination	2/15	42/8994	0.00215093	0.0933927	0.0749688	767981/101907965	2
bta03050	Proteasome	2/15	47/8994	0.00268756	0.0933927	0.0749688	767981/101907965	2
bta05330	Allograft rejection	2/15	58/8994	0.00406637	0.0974995	0.0782654	282494/280943	2
bta04940	Type I diabetes mellitus	2/15	60/8994	0.00434582	0.0974995	0.0782654	282494/280943	2
bta05332	Graft-versus-host disease	2/15	66/8994	0.00523624	0.0974995	0.0782654	282494/280943	2
bta05321	Inflammatory bowel disease	2/15	71/8994	0.00603712	0.0974995	0.0782654	282494/280943	2
bta05140	Leishmaniasis	2/15	78/8994	0.00724662	0.0974995	0.0782654	282494/280943	2
bta05012	Parkinson disease	3/15	263/8994	0.00866605	0.0974995	0.0782654	767981/281793/101907965	3
bta04612	Antigen processing and presentation	2/15	91/8994	0.00975906	0.0974995	0.0782654	282494/280943	2
bta04350	TGF-beta signaling pathway	2/15	93/8994	0.0101756	0.0974995	0.0782654	280943/509942	2
bta05020	Prion disease	3/15	282/8994	0.010489	0.0974995	0.0782654	767981/101907965/280943	3
bta05414	Dilated cardiomyopathy	2/15	99/8994	0.0114722	0.0974995	0.0782654	281793/280943	2
bta04922	Glucagon signaling pathway	2/15	103/8994	0.0123753	0.0974995	0.0782654	281793/506618	2
bta04933	AGE-RAGE signaling pathway in diabetic complications	2/15	103/8994	0.0123753	0.0974995	0.0782654	506618/280943	2
bta04622	RIG-I-like receptor signaling pathway	2/15	106/8994	0.0130726	0.0974995	0.0782654	280943/101904725	2
bta05323	Rheumatoid arthritis	2/15	106/8994	0.0130726	0.0974995	0.0782654	282494/280943	2
bta04640	Hematopoietic cell lineage	2/15	110/8994	0.0140287	0.0974995	0.0782654	282494/280943	2
bta04931	Insulin resistance	2/15	110/8994	0.0140287	0.0974995	0.0782654	506618/280943	2
bta05145	Toxoplasmosis	2/15	114/8994	0.0150146	0.0988882	0.0793802	282494/280943	2
bta05146	Amoebiasis	2/15	117/8994	0.0157733	0.0988882	0.0793802	281793/280943	2
bta04071	Sphingolipid signaling pathway	2/15	120/8994	0.0165485	0.0988882	0.0793802	540994/280943	2
bta05142	Chagas disease	2/15	122/8994	0.0170742	0.0988882	0.0793802	281793/280943	2
bta05165	Human papillomavirus infection	3/15	352/8994	0.0190513	0.105925	0.085029	281793/506618/280943	3
bta05017	Spinocerebellar ataxia	2/15	146/8994	0.0239288	0.119788	0.0961572	767981/101907965	2
bta05014	Amyotrophic lateral sclerosis	3/15	384/8994	0.0239661	0.119788	0.0961572	767981/101907965/280943	3
bta05010	Alzheimer disease	3/15	385/8994	0.02413	0.119788	0.0961572	767981/101907965/280943	3
bta00120	Primary bile acid biosynthesis	1/15	17/8994	0.0280017	0.134215	0.107738	506438	1
bta05164	Influenza A	2/15	188/8994	0.0381708	0.176858	0.141969	282494/280943	2
bta05322	Systemic lupus erythematosus	2/15	203/8994	0.0438884	0.188807	0.15156	282494/280943	2
bta05152	Tuberculosis	2/15	205/8994	0.0446741	0.188807	0.15156	282494/280943	2
bta05022	Pathways of neurodegeneration - multiple diseases	3/15	490/8994	0.0448247	0.188807	0.15156	767981/101907965/280943	3
