# Supplementary material for: RNA-Seq Reveals the Role of miR-29c in Regulating Inflammation and Oxidative Stress of Bovine Mammary Epithelial Cells
Source: Front Vet Sci. 2022 Apr 1;9:865415. doi: 10.3389/fvets.2022.865415 (PMC9011060; doi:10.3389/fvets.2022.865415)
Supplement: Supplementary Figure S1 — Identification of MAC-T cells by immunofluorescence with cytokeratin 18. [file Data_Sheet_1.ZIP › Table S5. The list of the predicted target genes for miR-29c.xlsx]

## Sheet: Sheet1
Gene symbol	Representative transcript ID	Description
TET3	ENST00000409262.3	tet methylcytosine dioxygenase 3
TET1	ENST00000373644.4	tet methylcytosine dioxygenase 1
COL1A1	ENST00000225964.5	collagen, type I, alpha 1
MCMBP	ENST00000360003.3	minichromosome maintenance complex binding protein
COL3A1	ENST00000304636.3	collagen, type III, alpha 1
PI15	ENST00000260113.2	peptidase inhibitor 15
COL1A2	ENST00000297268.6	collagen, type I, alpha 2
TET2	ENST00000545826.1	tet methylcytosine dioxygenase 2
ATAD2B	ENST00000238789.5	ATPase family, AAA domain containing 2B
ELN	ENST00000252034.7	elastin
ADAMTS17	ENST00000268070.4	ADAM metallopeptidase with thrombospondin type 1 motif, 17
SUV420H2	ENST00000255613.3	suppressor of variegation 4-20 homolog 2 (Drosophila)
XKR6	ENST00000304437.2	XK, Kell blood group complex subunit-related family, member 6
NFIA	ENST00000403491.3	nuclear factor I/A
COL11A1	ENST00000370096.3	collagen, type XI, alpha 1
EIF4E2	ENST00000258416.3	eukaryotic translation initiation factor 4E family member 2
YPEL2	ENST00000312655.4	yippee-like 2 (Drosophila)
COL9A1	ENST00000357250.6	collagen, type IX, alpha 1
HRK	ENST00000257572.5	harakiri, BCL2 interacting protein (contains only BH3 domain)
COL4A5	ENST00000361603.2	collagen, type IV, alpha 5
ADAMTS9	ENST00000295903.4	ADAM metallopeptidase with thrombospondin type 1 motif, 9
IFI30	ENST00000407280.3	interferon, gamma-inducible protein 30
NASP	ENST00000350030.3	nuclear autoantigenic sperm protein (histone-binding)
TDG	ENST00000392872.3	thymine-DNA glycosylase
HIF3A	ENST00000377670.4	hypoxia inducible factor 3, alpha subunit
TMEM183A	ENST00000367242.3	transmembrane protein 183A
TECTB	ENST00000369422.3	tectorin beta
COL5A3	ENST00000264828.3	collagen, type V, alpha 3
C1QTNF6	ENST00000337843.2	C1q and tumor necrosis factor related protein 6
TIMM8B	ENST00000504148.2	translocase of inner mitochondrial membrane 8 homolog B (yeast)
ERP29	ENST00000455836.1	endoplasmic reticulum protein 29
HBP1	ENST00000222574.4	HMG-box transcription factor 1
COL2A1	ENST00000380518.3	collagen, type II, alpha 1
HMGN3	ENST00000275036.7	high mobility group nucleosomal binding domain 3
KIAA1024	ENST00000305428.3	KIAA1024
LYSMD1	ENST00000368908.5	LysM, putative peptidoglycan-binding, domain containing 1
IREB2	ENST00000258886.8	iron-responsive element binding protein 2
C2orf88	ENST00000340623.4	chromosome 2 open reading frame 88
DTWD2	ENST00000304058.4	DTW domain containing 2
SPARC	ENST00000231061.4	secreted protein, acidic, cysteine-rich (osteonectin)
SYPL2	ENST00000369872.3	synaptophysin-like 2
SLC30A3	ENST00000233535.4	solute carrier family 30 (zinc transporter), member 3
ENHO	ENST00000399775.2	energy homeostasis associated
TRAF4	ENST00000262395.5	TNF receptor-associated factor 4
COL4A1	ENST00000375820.4	collagen, type IV, alpha 1
FBN1	ENST00000316623.5	fibrillin 1
TMEM169	ENST00000295658.4	transmembrane protein 169
COL4A4	ENST00000396625.3	collagen, type IV, alpha 4
TRIB2	ENST00000155926.4	tribbles pseudokinase 2
ENTPD7	ENST00000370489.4	ectonucleoside triphosphate diphosphohydrolase 7
POLE3	ENST00000374169.3	polymerase (DNA directed), epsilon 3, accessory subunit
SMTNL2	ENST00000338859.4	smoothelin-like 2
RAET1L	ENST00000367341.1	retinoic acid early transcript 1L
COL7A1	ENST00000328333.8	collagen, type VII, alpha 1
REV3L	ENST00000368802.3	REV3-like, polymerase (DNA directed), zeta, catalytic subunit
CBX6	ENST00000407418.3	chromobox homolog 6
ARRDC3	ENST00000265138.3	arrestin domain containing 3
SESTD1	ENST00000428443.3	SEC14 and spectrin domains 1
REL	ENST00000295025.8	v-rel avian reticuloendotheliosis viral oncogene homolog
FAM57B	ENST00000564806.1	family with sequence similarity 57, member B
AKT3	ENST00000366539.1	v-akt murine thymoma viral oncogene homolog 3
MLIP	ENST00000274897.5	muscular LMNA-interacting protein
MEGF6	ENST00000294599.4	multiple EGF-like-domains 6
SLC6A14	ENST00000371900.4	solute carrier family 6 (amino acid transporter), member 14
ZBTB34	ENST00000319119.4	zinc finger and BTB domain containing 34
GPR37	ENST00000303921.2	G protein-coupled receptor 37 (endothelin receptor type B-like)
COL5A2	ENST00000374866.3	collagen, type V, alpha 2
YBX3	ENST00000279550.7	Y box binding protein 3
ISG20L2	ENST00000313146.6	interferon stimulated exonuclease gene 20kDa-like 2
CNR1	ENST00000362094.5	cannabinoid receptor 1 (brain)
PPIC	ENST00000306442.4	peptidylprolyl isomerase C (cyclophilin C)
CDC42	ENST00000344548.3	cell division cycle 42
MEX3B	ENST00000558133.1	mex-3 RNA binding family member B
TPM1	ENST00000267996.7	tropomyosin 1 (alpha)
LASP1	ENST00000318008.6	LIM and SH3 protein 1
TSC22D3	ENST00000372390.4	TSC22 domain family, member 3
BRWD3	ENST00000373275.4	bromodomain and WD repeat domain containing 3
SLC22A7	ENST00000372589.3	solute carrier family 22 (organic anion transporter), member 7
PAN2	ENST00000425394.2	PAN2 poly(A) specific ribonuclease subunit homolog (S. cerevisiae)
PCSK5	ENST00000376752.4	proprotein convertase subtilisin/kexin type 5
LSM11	ENST00000286307.5	LSM11, U7 small nuclear RNA associated
NREP	ENST00000379671.3	neuronal regeneration related protein
ZFP36L1	ENST00000555997.1	ZFP36 ring finger protein-like 1
FEM1B	ENST00000306917.4	fem-1 homolog b (C. elegans)
TMEM236	ENST00000480516.1
ADAMTS2	ENST00000251582.7	ADAM metallopeptidase with thrombospondin type 1 motif, 2
GPATCH2	ENST00000366935.3	G patch domain containing 2
TMEM236	ENST00000377495.1	transmembrane protein 236
PTEN	ENST00000371953.3	phosphatase and tensin homolog
GRIP1	ENST00000398016.3	glutamate receptor interacting protein 1
CCNL2	ENST00000408952.5	cyclin L2
KCTD5	ENST00000301738.4	potassium channel tetramerization domain containing 5
SH3BP5L	ENST00000366472.5	SH3-binding domain protein 5-like
ELOVL4	ENST00000369816.4	ELOVL fatty acid elongase 4
NUDT11	ENST00000375992.3	nudix (nucleoside diphosphate linked moiety X)-type motif 11
ANKRD13B	ENST00000394859.3	ankyrin repeat domain 13B
ADAMTS10	ENST00000595838.1	ADAM metallopeptidase with thrombospondin type 1 motif, 10
TUBB2A	ENST00000333628.3	tubulin, beta 2A class IIa
MOG	ENST00000376902.3	myelin oligodendrocyte glycoprotein
FAM13B	ENST00000033079.3	family with sequence similarity 13, member B
RNF19A	ENST00000519449.1	ring finger protein 19A, RBR E3 ubiquitin protein ligase
MSTN	ENST00000260950.4	myostatin
ZNF282	ENST00000479907.1	zinc finger protein 282
GGCT	ENST00000005374.6	gamma-glutamylcyclotransferase
SGK1	ENST00000367858.5	serum/glucocorticoid regulated kinase 1
RNF39	ENST00000376751.3	ring finger protein 39
ID1	ENST00000376105.3	inhibitor of DNA binding 1, dominant negative helix-loop-helix protein
TTC30B	ENST00000408939.3	tetratricopeptide repeat domain 30B
STX17	ENST00000259400.6	syntaxin 17
PDGFC	ENST00000502773.1	platelet derived growth factor C
ZBTB5	ENST00000307750.4	zinc finger and BTB domain containing 5
ROBO1	ENST00000436010.2	roundabout, axon guidance receptor, homolog 1 (Drosophila)
VANGL1	ENST00000355485.2	VANGL planar cell polarity protein 1
VEGFA	ENST00000417285.2	vascular endothelial growth factor A
PMP22	ENST00000395938.2	peripheral myelin protein 22
KDELC1	ENST00000376004.4	KDEL (Lys-Asp-Glu-Leu) containing 1
SNX24	ENST00000513881.1	sorting nexin 24
CUEDC1	ENST00000577830.1	CUE domain containing 1
KIAA2022	ENST00000055682.6	KIAA2022
KIF26A	ENST00000315264.7	kinesin family member 26A
NKAPL	ENST00000343684.3	NFKB activating protein-like
C17orf103	ENST00000468196.1	chromosome 17 open reading frame 103
PXDN	ENST00000252804.4	peroxidasin homolog (Drosophila)
TFEB	ENST00000230323.4	transcription factor EB
PGAP2	ENST00000396993.4	post-GPI attachment to proteins 2
IFFO1	ENST00000436152.2	intermediate filament family orphan 1
ABCB6	ENST00000265316.3	ATP-binding cassette, sub-family B (MDR/TAP), member 6
HAS3	ENST00000306560.1	hyaluronan synthase 3
COL5A1	ENST00000371817.3	collagen, type V, alpha 1
LOXL2	ENST00000389131.3	lysyl oxidase-like 2
NAV3	ENST00000228327.6	neuron navigator 3
TBC1D7	ENST00000356436.4	TBC1 domain family, member 7
C7orf73	ENST00000507606.1	chromosome 7 open reading frame 73
DNMT3B	ENST00000344505.4	DNA (cytosine-5-)-methyltransferase 3 beta
MYCN	ENST00000281043.3	v-myc avian myelocytomatosis viral oncogene neuroblastoma derived homolog
BTG2	ENST00000290551.4	BTG family, member 2
AK3	ENST00000381809.3	adenylate kinase 3
MBTD1	ENST00000586178.1	mbt domain containing 1
GNG12	ENST00000370982.3	guanine nucleotide binding protein (G protein), gamma 12
SETDB2	ENST00000354234.4	SET domain, bifurcated 2
CCNJ	ENST00000265992.5	cyclin J
PPP1R3D	ENST00000370996.3	protein phosphatase 1, regulatory subunit 3D
BAK1	ENST00000442998.2	BCL2-antagonist/killer 1
KLHL28	ENST00000396128.4	kelch-like family member 28
COL15A1	ENST00000375001.3	collagen, type XV, alpha 1
NPAS3	ENST00000346562.2	neuronal PAS domain protein 3
ACPL2	ENST00000286353.4	acid phosphatase-like 2
MYBL2	ENST00000217026.4	v-myb avian myeloblastosis viral oncogene homolog-like 2
CRISPLD1	ENST00000262207.4	cysteine-rich secretory protein LCCL domain containing 1
LPL	ENST00000311322.8	lipoprotein lipase
BMF	ENST00000220446.4	Bcl2 modifying factor
C11orf87	ENST00000327419.6	chromosome 11 open reading frame 87
ZNF366	ENST00000318442.5	zinc finger protein 366
KIAA0355	ENST00000299505.6	KIAA0355
ZFX	ENST00000539115.1	zinc finger protein, X-linked
CAV2	ENST00000222693.4	caveolin 2
R3HDM4	ENST00000361574.5	R3H domain containing 4
CLEC2L	ENST00000422142.2	C-type lectin domain family 2, member L
TSPAN14	ENST00000429989.3	tetraspanin 14
EFNA5	ENST00000333274.6	ephrin-A5
CCSAP	ENST00000366687.1	centriole, cilia and spindle-associated protein
RAB30	ENST00000533486.1	RAB30, member RAS oncogene family
AMMECR1L	ENST00000272647.5	AMMECR1-like
COL4A3	ENST00000396578.3	collagen, type IV, alpha 3 (Goodpasture antigen)
UPK1B	ENST00000264234.3	uroplakin 1B
NKIRAS2	ENST00000462043.2	NFKB inhibitor interacting Ras-like 2
PDIK1L	ENST00000374271.4	PDLIM1 interacting kinase 1 like
MCL1	ENST00000369026.2	myeloid cell leukemia sequence 1 (BCL2-related)
SGMS2	ENST00000394684.4	sphingomyelin synthase 2
MLF1	ENST00000355893.5	myeloid leukemia factor 1
DYNLT1	ENST00000367088.1	dynein, light chain, Tctex-type 1
DDX3Y	ENST00000336079.3	DEAD (Asp-Glu-Ala-Asp) box helicase 3, Y-linked
SCAMP5	ENST00000425597.3	secretory carrier membrane protein 5
SNIP1	ENST00000296215.6	Smad nuclear interacting protein 1
N4BP2L1	ENST00000380139.4	NEDD4 binding protein 2-like 1
SPATA2L	ENST00000289805.5	spermatogenesis associated 2-like
AGO1	ENST00000373204.4	argonaute RISC catalytic component 1
SHPRH	ENST00000367505.2	SNF2 histone linker PHD RING helicase, E3 ubiquitin protein ligase
TFEC	ENST00000265440.7	transcription factor EC
DOLPP1	ENST00000540102.1	dolichyldiphosphatase 1
TUBD1	ENST00000346141.6	tubulin, delta 1
COL19A1	ENST00000322773.4	collagen, type XIX, alpha 1
C5orf15	ENST00000231512.3	chromosome 5 open reading frame 15
TRIM63	ENST00000374272.3	tripartite motif containing 63, E3 ubiquitin protein ligase
OSTC	ENST00000512478.2	oligosaccharyltransferase complex subunit (non-catalytic)
TLL1	ENST00000061240.2	tolloid-like 1
FOXO3	ENST00000343882.6	forkhead box O3
ELF2	ENST00000394235.2	E74-like factor 2 (ets domain transcription factor)
ADAMTS7	ENST00000388820.4	ADAM metallopeptidase with thrombospondin type 1 motif, 7
ADAM19	ENST00000257527.4	ADAM metallopeptidase domain 19
TMEM178B	ENST00000565468.1	transmembrane protein 178B
FOXJ2	ENST00000162391.3	forkhead box J2
MBLAC2	ENST00000316610.6	metallo-beta-lactamase domain containing 2
PTHLH	ENST00000395872.1	parathyroid hormone-like hormone
SLC16A14	ENST00000295190.4	solute carrier family 16, member 14
ADA	ENST00000372874.4	adenosine deaminase
PPIP5K2	ENST00000321521.9	diphosphoinositol pentakisphosphate kinase 2
DCAKD	ENST00000452796.2	dephospho-CoA kinase domain containing
TRPC6	ENST00000344327.3	transient receptor potential cation channel, subfamily C, member 6
TPK1	ENST00000549981.1	thiamin pyrophosphokinase 1
EOMES	ENST00000295743.4	eomesodermin
KCTD3	ENST00000259154.4	potassium channel tetramerization domain containing 3
VIPAS39	ENST00000343765.2	VPS33B interacting protein, apical-basolateral polarity regulator, spe-39 homolog
ZBTB47	ENST00000457842.3	zinc finger and BTB domain containing 47
ADAMTS20	ENST00000389420.3	ADAM metallopeptidase with thrombospondin type 1 motif, 20
THRA	ENST00000450525.2	thyroid hormone receptor, alpha
TFAP2C	ENST00000201031.2	transcription factor AP-2 gamma (activating enhancer binding protein 2 gamma)
TMC5	ENST00000381414.4	transmembrane channel-like 5
SLC5A8	ENST00000536262.2	solute carrier family 5 (sodium/monocarboxylate cotransporter), member 8
ARF5	ENST00000000233.5	ADP-ribosylation factor 5
ARHGAP36	ENST00000370922.1	Rho GTPase activating protein 36
SNRPC	ENST00000244520.5	small nuclear ribonucleoprotein polypeptide C
SIX5	ENST00000560168.1	SIX homeobox 5
COL6A2	ENST00000300527.4	collagen, type VI, alpha 2
COL6A3	ENST00000295550.4	collagen, type VI, alpha 3
AGTR2	ENST00000371906.4	angiotensin II receptor, type 2
MIB1	ENST00000261537.6	mindbomb E3 ubiquitin protein ligase 1
SLC43A2	ENST00000301335.5	solute carrier family 43 (amino acid system L transporter), member 2
TNFRSF1A	ENST00000162749.2	tumor necrosis factor receptor superfamily, member 1A
SNX22	ENST00000325881.4	sorting nexin 22
WASF1	ENST00000392587.2	WAS protein family, member 1
DCAF12L1	ENST00000371126.1	DDB1 and CUL4 associated factor 12-like 1
COL27A1	ENST00000356083.3	collagen, type XXVII, alpha 1
CHIC2	ENST00000263921.3	cysteine-rich hydrophobic domain 2
CMPK1	ENST00000371873.5	cytidine monophosphate (UMP-CMP) kinase 1, cytosolic
DCP2	ENST00000389063.2	decapping mRNA 2
DCX	ENST00000356915.2	doublecortin
CDC7	ENST00000234626.6	cell division cycle 7
EHD2	ENST00000263277.3	EH-domain containing 2
KIAA0895	ENST00000297063.6	KIAA0895
BMPR1A	ENST00000372037.3	bone morphogenetic protein receptor, type IA
BLMH	ENST00000261714.6	bleomycin hydrolase
GEMIN2	ENST00000396249.2	gem (nuclear organelle) associated protein 2
CCDC117	ENST00000249064.4	coiled-coil domain containing 117
COL4A6	ENST00000334504.7	collagen, type IV, alpha 6
PCGF3	ENST00000362003.5	polycomb group ring finger 3
MFAP2	ENST00000375534.3	microfibrillar-associated protein 2
RLIM	ENST00000332687.6	ring finger protein, LIM domain interacting
DCAF12	ENST00000361264.4	DDB1 and CUL4 associated factor 12
FAM65B	ENST00000259698.4	family with sequence similarity 65, member B
PLEK2	ENST00000216446.4	pleckstrin 2
EML6	ENST00000356458.6	echinoderm microtubule associated protein like 6
HCN1	ENST00000303230.4	hyperpolarization activated cyclic nucleotide-gated potassium channel 1
DPP3	ENST00000360510.2	dipeptidyl-peptidase 3
ING4	ENST00000341550.4	inhibitor of growth family, member 4
NKRF	ENST00000371527.1	NFKB repressing factor
FRAT2	ENST00000371019.2	frequently rearranged in advanced T-cell lymphomas 2
SERBP1	ENST00000370994.4	SERPINE1 mRNA binding protein 1
PSEN2	ENST00000340188.4	presenilin 2 (Alzheimer disease 4)
PDHX	ENST00000448838.3	pyruvate dehydrogenase complex, component X
ABHD4	ENST00000428304.2	abhydrolase domain containing 4
ZC4H2	ENST00000545618.1	zinc finger, C4H2 domain containing
FAM167A	ENST00000284486.4	family with sequence similarity 167, member A
DGKH	ENST00000261491.5	diacylglycerol kinase, eta
HAPLN3	ENST00000359595.3	hyaluronan and proteoglycan link protein 3
URM1	ENST00000372850.1	ubiquitin related modifier 1
EML5	ENST00000554922.1	echinoderm microtubule associated protein like 5
KIAA0087	ENST00000242109.3	KIAA0087
FOS	ENST00000303562.4	FBJ murine osteosarcoma viral oncogene homolog
JAZF1	ENST00000283928.5	JAZF zinc finger 1
DCUN1D4	ENST00000334635.5	DCN1, defective in cullin neddylation 1, domain containing 4
CPEB3	ENST00000412050.4	cytoplasmic polyadenylation element binding protein 3
ZNF469	ENST00000437464.1	zinc finger protein 469
MAZ	ENST00000219782.6	MYC-associated zinc finger protein (purine-binding transcription factor)
NCKAP5L	ENST00000335999.6	NCK-associated protein 5-like
MAPRE2	ENST00000436190.2	microtubule-associated protein, RP/EB family, member 2
TAF11	ENST00000420584.2	TAF11 RNA polymerase II, TATA box binding protein (TBP)-associated factor, 28kDa
ISL1	ENST00000230658.7	ISL LIM homeobox 1
SLC2A3	ENST00000075120.7	solute carrier family 2 (facilitated glucose transporter), member 3
ZNF518B	ENST00000326756.3	zinc finger protein 518B
MLLT11	ENST00000368921.3	myeloid/lymphoid or mixed-lineage leukemia (trithorax homolog, Drosophila); translocated to, 11
FAM134C	ENST00000309428.5	family with sequence similarity 134, member C
SMCO3	ENST00000316048.2	single-pass membrane protein with coiled-coil domains 3
SIRT1	ENST00000212015.6	sirtuin 1
FAM193B	ENST00000514747.1	family with sequence similarity 193, member B
ADAMTS15	ENST00000299164.2	ADAM metallopeptidase with thrombospondin type 1 motif, 15
USP34	ENST00000398571.2	ubiquitin specific peptidase 34
EIF2S2	ENST00000374980.2	eukaryotic translation initiation factor 2, subunit 2 beta, 38kDa
CPSF7	ENST00000340437.4	cleavage and polyadenylation specific factor 7, 59kDa
RNF138	ENST00000261593.3	ring finger protein 138, E3 ubiquitin protein ligase
PRR3	ENST00000376560.3	proline rich 3
TMEM164	ENST00000372073.1	transmembrane protein 164
RAB12	ENST00000329286.6	RAB12, member RAS oncogene family
MAFK	ENST00000343242.4	v-maf avian musculoaponeurotic fibrosarcoma oncogene homolog K
RAP1GDS1	ENST00000408927.3	RAP1, GTP-GDP dissociation stimulator 1
WBP1L	ENST00000369889.4	WW domain binding protein 1-like
KNOP1	ENST00000219837.7	lysine-rich nucleolar protein 1
CD276	ENST00000318443.5	CD276 molecule
CLK2	ENST00000361168.5	CDC-like kinase 2
NARF	ENST00000309794.11	nuclear prelamin A recognition factor
B3GNT5	ENST00000326505.3	UDP-GlcNAc:betaGal beta-1,3-N-acetylglucosaminyltransferase 5
FAM3C	ENST00000359943.3	family with sequence similarity 3, member C
FSTL1	ENST00000295633.3	follistatin-like 1
PALM	ENST00000338448.5	paralemmin
FZD4	ENST00000531380.1	frizzled family receptor 4
PDGFRB	ENST00000261799.4	platelet-derived growth factor receptor, beta polypeptide
DCLK3	ENST00000416516.2	doublecortin-like kinase 3
GSTA4	ENST00000541324.1	glutathione S-transferase alpha 4
SMPD3	ENST00000219334.5	sphingomyelin phosphodiesterase 3, neutral membrane (neutral sphingomyelinase II)
VPS37C	ENST00000301765.5	vacuolar protein sorting 37 homolog C (S. cerevisiae)
SESN1	ENST00000436639.2	sestrin 1
SH3PXD2A	ENST00000369774.4	SH3 and PX domains 2A
H2AFY	ENST00000511689.1	H2A histone family, member Y
CDK6	ENST00000265734.4	cyclin-dependent kinase 6
PLEKHA8	ENST00000449726.1	pleckstrin homology domain containing, family A (phosphoinositide binding specific) member 8
USP42	ENST00000306177.5	ubiquitin specific peptidase 42
INSIG1	ENST00000342407.5	insulin induced gene 1
COL8A1	ENST00000261037.3	collagen, type VIII, alpha 1
RAPGEFL1	ENST00000264644.6	Rap guanine nucleotide exchange factor (GEF)-like 1
PLEKHF2	ENST00000315367.3	pleckstrin homology domain containing, family F (with FYVE domain) member 2
SGK494	ENST00000301037.5	uncharacterized serine/threonine-protein kinase SgK494
HOOK3	ENST00000307602.4	hook microtubule-tethering protein 3
QKI	ENST00000392127.2	QKI, KH domain containing, RNA binding
C11orf57	ENST00000532163.1	chromosome 11 open reading frame 57
LIF	ENST00000403987.3	leukemia inhibitory factor
BACH2	ENST00000257749.4	BTB and CNC homology 1, basic leucine zipper transcription factor 2
EIF3J	ENST00000261868.5	eukaryotic translation initiation factor 3, subunit J
KCNIP2	ENST00000348850.5	Kv channel interacting protein 2
STX16	ENST00000355957.5	syntaxin 16
DUSP2	ENST00000288943.4	dual specificity phosphatase 2
ITGB1	ENST00000396033.2	integrin, beta 1 (fibronectin receptor, beta polypeptide, antigen CD29 includes MDF2, MSK12)
ZBTB10	ENST00000430430.1	zinc finger and BTB domain containing 10
EMP1	ENST00000256951.5	epithelial membrane protein 1
UBFD1	ENST00000395878.3	ubiquitin family domain containing 1
IL10RB	ENST00000290200.2	interleukin 10 receptor, beta
AP1S1	ENST00000337619.5	adaptor-related protein complex 1, sigma 1 subunit
LMX1A	ENST00000342310.3	LIM homeobox transcription factor 1, alpha
NDN	ENST00000331837.4	necdin, melanoma antigen (MAGE) family member
EN1	ENST00000295206.6	engrailed homeobox 1
ZFY	ENST00000383052.1	zinc finger protein, Y-linked
TTYH2	ENST00000269346.4	tweety family member 2
KDM5B	ENST00000367265.3	lysine (K)-specific demethylase 5B
CILP2	ENST00000586018.1	cartilage intermediate layer protein 2
FAM76B	ENST00000358780.5	family with sequence similarity 76, member B
FAM168B	ENST00000409185.1	family with sequence similarity 168, member B
FBXW7	ENST00000281708.4	F-box and WD repeat domain containing 7, E3 ubiquitin protein ligase
PAG1	ENST00000220597.4	phosphoprotein associated with glycosphingolipid microdomains 1
KLHL8	ENST00000273963.5	kelch-like family member 8
LARP4B	ENST00000316157.3	La ribonucleoprotein domain family, member 4B
ICOS	ENST00000435193.1	inducible T-cell co-stimulator
CEP97	ENST00000341893.3	centrosomal protein 97kDa
ZNF512B	ENST00000369888.1	zinc finger protein 512B
RIOK3	ENST00000339486.3	RIO kinase 3
HDAC4	ENST00000345617.3	histone deacetylase 4
ASXL3	ENST00000269197.5	additional sex combs like 3 (Drosophila)
COMMD2	ENST00000473414.1	COMM domain containing 2
MED12L	ENST00000474524.1	mediator complex subunit 12-like
ITFG3	ENST00000399932.3	integrin alpha FG-GAP repeat containing 3
ADAMTS14	ENST00000373208.1	ADAM metallopeptidase with thrombospondin type 1 motif, 14
BCL2L2	ENST00000250405.5	BCL2-like 2
KLF4	ENST00000374672.4	Kruppel-like factor 4 (gut)
IMPDH1	ENST00000419067.2	IMP (inosine 5'-monophosphate) dehydrogenase 1
CREB5	ENST00000357727.2	cAMP responsive element binding protein 5
LRP6	ENST00000261349.4	low density lipoprotein receptor-related protein 6
SERPINH1	ENST00000533603.1	serpin peptidase inhibitor, clade H (heat shock protein 47), member 1, (collagen binding protein 1)
N4BP2	ENST00000261435.6	NEDD4 binding protein 2
ARHGAP31	ENST00000264245.4	Rho GTPase activating protein 31
IGSF1	ENST00000370900.1	immunoglobulin superfamily, member 1
MEST	ENST00000437945.1	mesoderm specific transcript
RP11-192H23.4	ENST00000534850.1	Uncharacterized protein
FBXW2	ENST00000608872.1	F-box and WD repeat domain containing 2
TAF5	ENST00000369839.3	TAF5 RNA polymerase II, TATA box binding protein (TBP)-associated factor, 100kDa
COX10	ENST00000261643.3	cytochrome c oxidase assembly homolog 10 (yeast)
DNAJB11	ENST00000439351.1	DnaJ (Hsp40) homolog, subfamily B, member 11
NOTCH2	ENST00000256646.2	notch 2
SS18L1	ENST00000331758.3	synovial sarcoma translocation gene on chromosome 18-like 1
AMOT	ENST00000304758.1	angiomotin
CAMK1D	ENST00000378847.3	calcium/calmodulin-dependent protein kinase ID
ERLIN2	ENST00000276461.5	ER lipid raft associated 2
DPYSL5	ENST00000288699.6	dihydropyrimidinase-like 5
SLC36A1	ENST00000243389.3	solute carrier family 36 (proton/amino acid symporter), member 1
UNC13B	ENST00000378495.3	unc-13 homolog B (C. elegans)
REST	ENST00000309042.7	RE1-silencing transcription factor
G6PC	ENST00000253801.2	glucose-6-phosphatase, catalytic subunit
TMEM132A	ENST00000005286.4	transmembrane protein 132A
FERMT2	ENST00000395631.2	fermitin family member 2
PIK3R3	ENST00000262741.5	phosphoinositide-3-kinase, regulatory subunit 3 (gamma)
FZD5	ENST00000295417.3	frizzled family receptor 5
NFIX	ENST00000360105.4	nuclear factor I/X (CCAAT-binding transcription factor)
CTDSPL2	ENST00000260327.4	CTD (carboxy-terminal domain, RNA polymerase II, polypeptide A) small phosphatase like 2
KLHL42	ENST00000381271.2	kelch-like family member 42
RNF141	ENST00000265981.2	ring finger protein 141
FAM219B	ENST00000357635.5	family with sequence similarity 219, member B
THAP8	ENST00000292894.1	THAP domain containing 8
AKAP5	ENST00000394718.4	A kinase (PRKA) anchor protein 5
GPR156	ENST00000464295.1	G protein-coupled receptor 156
CAMK2G	ENST00000351293.3	calcium/calmodulin-dependent protein kinase II gamma
GAB1	ENST00000262995.4	GRB2-associated binding protein 1
MAU2	ENST00000262815.8	MAU2 sister chromatid cohesion factor
NRSN1	ENST00000378491.4	neurensin 1
CCNT2	ENST00000295238.6	cyclin T2
ZBTB41	ENST00000367405.4	zinc finger and BTB domain containing 41
TXLNA	ENST00000373610.3	taxilin alpha
SAMD4A	ENST00000392067.3	sterile alpha motif domain containing 4A
EPC1	ENST00000319778.6	enhancer of polycomb homolog 1 (Drosophila)
COL4A2	ENST00000360467.5	collagen, type IV, alpha 2
CACNA1A	ENST00000573710.2	calcium channel, voltage-dependent, P/Q type, alpha 1A subunit
ETV4	ENST00000319349.5	ets variant 4
AL626787.1	ENST00000595430.1
HMGCR	ENST00000287936.4	3-hydroxy-3-methylglutaryl-CoA reductase
KCTD21	ENST00000340067.3	potassium channel tetramerization domain containing 21
SENP1	ENST00000004980.5	SUMO1/sentrin specific peptidase 1
TMEM179B	ENST00000533861.1	transmembrane protein 179B
KLHDC10	ENST00000335420.5	kelch domain containing 10
ZSCAN25	ENST00000394152.2	zinc finger and SCAN domain containing 25
HNF4G	ENST00000396423.2	hepatocyte nuclear factor 4, gamma
CASP7	ENST00000369331.4	caspase 7, apoptosis-related cysteine peptidase
PER3	ENST00000377532.3	period circadian clock 3
IL17RD	ENST00000296318.7	interleukin 17 receptor D
HS3ST3B1	ENST00000360954.2	heparan sulfate (glucosamine) 3-O-sulfotransferase 3B1
JARID2	ENST00000341776.2	jumonji, AT rich interactive domain 2
MYL6	ENST00000348108.4	myosin, light chain 6, alkali, smooth muscle and non-muscle
STAT3	ENST00000585517.1	signal transducer and activator of transcription 3 (acute-phase response factor)
ADAMTS18	ENST00000282849.5	ADAM metallopeptidase with thrombospondin type 1 motif, 18
TBX21	ENST00000177694.1	T-box 21
GJD2	ENST00000290374.4	gap junction protein, delta 2, 36kDa
SUN1	ENST00000456758.2	Sad1 and UNC84 domain containing 1
ANKRD52	ENST00000267116.7	ankyrin repeat domain 52
PRKAB2	ENST00000254101.3	protein kinase, AMP-activated, beta 2 non-catalytic subunit
RERE	ENST00000337907.3	arginine-glutamic acid dipeptide (RE) repeats
DIABLO	ENST00000413918.1	diablo, IAP-binding mitochondrial protein
HTR7	ENST00000371719.2	5-hydroxytryptamine (serotonin) receptor 7, adenylate cyclase-coupled
SMS	ENST00000404933.2	spermine synthase
ABCE1	ENST00000296577.4	ATP-binding cassette, sub-family E (OABP), member 1
VPS36	ENST00000378060.4	vacuolar protein sorting 36 homolog (S. cerevisiae)
ZBTB43	ENST00000449886.1	zinc finger and BTB domain containing 43
OXCT1	ENST00000196371.5	3-oxoacid CoA transferase 1
KCNJ6	ENST00000609713.1	potassium inwardly-rectifying channel, subfamily J, member 6
STAG2	ENST00000371160.1	stromal antigen 2
MTSS1L	ENST00000338779.6	metastasis suppressor 1-like
CSPG4	ENST00000308508.5	chondroitin sulfate proteoglycan 4
CLCN5	ENST00000376088.3	chloride channel, voltage-sensitive 5
SHROOM4	ENST00000376020.2	shroom family member 4
PIK3R1	ENST00000521381.1	phosphoinositide-3-kinase, regulatory subunit 1 (alpha)
ZCCHC17	ENST00000344147.5	zinc finger, CCHC domain containing 17
SPRY1	ENST00000394339.2	sprouty homolog 1, antagonist of FGF signaling (Drosophila)
GPAM	ENST00000348367.4	glycerol-3-phosphate acyltransferase, mitochondrial
ACOXL	ENST00000439055.1	acyl-CoA oxidase-like
F11R	ENST00000368026.6	F11 receptor
BDKRB2	ENST00000306005.3	bradykinin receptor B2
EMID1	ENST00000334018.6	EMI domain containing 1
RNF125	ENST00000217740.3	ring finger protein 125, E3 ubiquitin protein ligase
MTX3	ENST00000509852.1	metaxin 3
TMTC3	ENST00000266712.6	transmembrane and tetratricopeptide repeat containing 3
IRGQ	ENST00000422989.1	immunity-related GTPase family, Q
ZDHHC21	ENST00000380916.4	zinc finger, DHHC-type containing 21
NID1	ENST00000366595.3	nidogen 1
MFAP3	ENST00000436816.1	microfibrillar-associated protein 3
E2F7	ENST00000416496.2	E2F transcription factor 7
VASH2	ENST00000366968.4	vasohibin 2
YWHAE	ENST00000264335.8	tyrosine 3-monooxygenase/tryptophan 5-monooxygenase activation protein, epsilon polypeptide
PLP1	ENST00000303958.2	proteolipid protein 1
C9orf72	ENST00000380003.3	chromosome 9 open reading frame 72
MARVELD2	ENST00000325631.5	MARVEL domain containing 2
RAB27A	ENST00000396307.2	RAB27A, member RAS oncogene family
GID8	ENST00000266069.3	GID complex subunit 8
BBC3	ENST00000341983.4	BCL2 binding component 3
C2orf42	ENST00000264434.2	chromosome 2 open reading frame 42
PRPH2	ENST00000230381.5	peripherin 2 (retinal degeneration, slow)
AAR2	ENST00000320849.4	AAR2 splicing factor homolog (S. cerevisiae)
WASF2	ENST00000536657.1	WAS protein family, member 2
MMP16	ENST00000286614.6	matrix metallopeptidase 16 (membrane-inserted)
SLC25A44	ENST00000359511.4	solute carrier family 25, member 44
GPCPD1	ENST00000379019.4	glycerophosphocholine phosphodiesterase GDE1 homolog (S. cerevisiae)
TUBB2B	ENST00000259818.7	tubulin, beta 2B class IIb
FCHO1	ENST00000594202.1	FCH domain only 1
SLC39A9	ENST00000031146.4	solute carrier family 39, member 9
SCHIP1	ENST00000445224.2	schwannomin interacting protein 1
TTC14	ENST00000412756.2	tetratricopeptide repeat domain 14
HAPLN1	ENST00000274341.4	hyaluronan and proteoglycan link protein 1
RIC3	ENST00000396677.2	RIC3 acetylcholine receptor chaperone
CA3	ENST00000285381.2	carbonic anhydrase III, muscle specific
UBTF	ENST00000343638.5	upstream binding transcription factor, RNA polymerase I
CCNYL1	ENST00000295414.3	cyclin Y-like 1
POLR1D	ENST00000399697.3	polymerase (RNA) I polypeptide D, 16kDa
FBXW9	ENST00000393261.3	F-box and WD repeat domain containing 9
IL1RAP	ENST00000072516.3	interleukin 1 receptor accessory protein
FAM101B	ENST00000329099.4	family with sequence similarity 101, member B
STRIP2	ENST00000249344.2	striatin interacting protein 2
WDFY1	ENST00000233055.4	WD repeat and FYVE domain containing 1
RNF169	ENST00000299563.4	ring finger protein 169
KLHDC3	ENST00000326974.4	kelch domain containing 3
KBTBD8	ENST00000295568.4	kelch repeat and BTB (POZ) domain containing 8
PTBP3	ENST00000374257.1	polypyrimidine tract binding protein 3
STRN	ENST00000263918.4	striatin, calmodulin binding protein
TNFRSF11A	ENST00000586569.1	tumor necrosis factor receptor superfamily, member 11a, NFKB activator
GLIS2	ENST00000262366.3	GLIS family zinc finger 2
SH3RF3	ENST00000309415.6	SH3 domain containing ring finger 3
NFIB	ENST00000397575.3	nuclear factor I/B
CDC42SE1	ENST00000439374.2	CDC42 small effector 1
CTNNBIP1	ENST00000377263.1	catenin, beta interacting protein 1
CELF6	ENST00000287202.5	CUGBP, Elav-like family member 6
METAP2	ENST00000323666.5	methionyl aminopeptidase 2
C4orf32	ENST00000309733.5	chromosome 4 open reading frame 32
KDM4B	ENST00000159111.4	lysine (K)-specific demethylase 4B
MAFB	ENST00000373313.2	v-maf avian musculoaponeurotic fibrosarcoma oncogene homolog B
LAMTOR1	ENST00000538404.1	late endosomal/lysosomal adaptor, MAPK and MTOR activator 1
VAPB	ENST00000395802.3	VAMP (vesicle-associated membrane protein)-associated protein B and C
SIAH3	ENST00000400405.2	siah E3 ubiquitin protein ligase family member 3
LRRC58	ENST00000295628.3	leucine rich repeat containing 58
MTMR11	ENST00000406732.3	myotubularin related protein 11
GNA13	ENST00000439174.2	guanine nucleotide binding protein (G protein), alpha 13
CCND2	ENST00000261254.3	cyclin D2
PPM1E	ENST00000308249.2	protein phosphatase, Mg2+/Mn2+ dependent, 1E
COL24A1	ENST00000370571.2	collagen, type XXIV, alpha 1
SNRK	ENST00000429705.2	SNF related kinase
PTPRK	ENST00000368226.4	protein tyrosine phosphatase, receptor type, K
ISLR2	ENST00000361742.3	immunoglobulin superfamily containing leucine-rich repeat 2
GPR85	ENST00000297146.3	G protein-coupled receptor 85
VHL	ENST00000256474.2	von Hippel-Lindau tumor suppressor, E3 ubiquitin protein ligase
KDM5C	ENST00000375401.3	lysine (K)-specific demethylase 5C
SMARCC1	ENST00000254480.5	SWI/SNF related, matrix associated, actin dependent regulator of chromatin, subfamily c, member 1
CHSY1	ENST00000254190.3	chondroitin sulfate synthase 1
PCYT1B	ENST00000379145.1	phosphate cytidylyltransferase 1, choline, beta
SFXN3	ENST00000393459.1	sideroflexin 3
MAP6D1	ENST00000318631.3	MAP6 domain containing 1
IQCJ-SCHIP1	ENST00000337808.6	IQCJ-SCHIP1 readthrough
RAB15	ENST00000436278.2	RAB15, member RAS oncogene family
SNTB2	ENST00000336278.4	syntrophin, beta 2 (dystrophin-associated protein A1, 59kDa, basic component 2)
COL21A1	ENST00000244728.5	collagen, type XXI, alpha 1
PRKRA	ENST00000325748.4	protein kinase, interferon-inducible double stranded RNA dependent activator
FAXC	ENST00000389677.5	failed axon connections homolog (Drosophila)
ITGA11	ENST00000423218.2	integrin, alpha 11
RCC2	ENST00000375436.4	regulator of chromosome condensation 2
NUP160	ENST00000378460.2	nucleoporin 160kDa
HNRNPF	ENST00000357065.4	heterogeneous nuclear ribonucleoprotein F
DRP2	ENST00000402866.1	dystrophin related protein 2
KCNRG	ENST00000360473.4	potassium channel regulator
CNOT8	ENST00000285896.6	CCR4-NOT transcription complex, subunit 8
OTUD4	ENST00000454497.2	OTU domain containing 4
ELMSAN1	ENST00000394071.2	ELM2 and Myb/SANT-like domain containing 1
RFX7	ENST00000423270.1	regulatory factor X, 7
PAQR6	ENST00000292291.5	progestin and adipoQ receptor family member VI
TMUB2	ENST00000590235.1	transmembrane and ubiquitin-like domain containing 2
SIDT2	ENST00000324225.4	SID1 transmembrane family, member 2
COL22A1	ENST00000303045.6	collagen, type XXII, alpha 1
TNFAIP1	ENST00000226225.2	tumor necrosis factor, alpha-induced protein 1 (endothelial)
FAM84B	ENST00000304916.3	family with sequence similarity 84, member B
ZNF384	ENST00000319770.3	zinc finger protein 384
SOX12	ENST00000342665.2	SRY (sex determining region Y)-box 12
ATG9A	ENST00000396761.2	autophagy related 9A
ANKRD27	ENST00000306065.4	ankyrin repeat domain 27 (VPS9 domain)
TCF4	ENST00000354452.3	transcription factor 4
HMGCS1	ENST00000325110.6	3-hydroxy-3-methylglutaryl-CoA synthase 1 (soluble)
GNG2	ENST00000556752.1	guanine nucleotide binding protein (G protein), gamma 2
RIT1	ENST00000368323.3	Ras-like without CAAX 1
AMMECR1	ENST00000262844.5	Alport syndrome, mental retardation, midface hypoplasia and elliptocytosis chromosomal region gene 1
FMN1	ENST00000334528.9	formin 1
DPP4	ENST00000360534.3	dipeptidyl-peptidase 4
PEX5	ENST00000266563.5	peroxisomal biogenesis factor 5
SRSF10	ENST00000343255.5	serine/arginine-rich splicing factor 10
STARD8	ENST00000252336.6	StAR-related lipid transfer (START) domain containing 8
KCNC3	ENST00000376959.2	potassium voltage-gated channel, Shaw-related subfamily, member 3
HOMER1	ENST00000508576.1	homer homolog 1 (Drosophila)
TMEM256-PLSCR3	ENST00000324822.11	TMEM256-PLSCR3 readthrough (NMD candidate)
PEAK1	ENST00000312493.4	pseudopodium-enriched atypical kinase 1
SCN3B	ENST00000392770.2	sodium channel, voltage-gated, type III, beta subunit
SNX1	ENST00000353874.4	sorting nexin 1
CAMKK2	ENST00000538733.1	calcium/calmodulin-dependent protein kinase kinase 2, beta
RORA	ENST00000335670.6	RAR-related orphan receptor A
ARPC3	ENST00000228825.7	actin related protein 2/3 complex, subunit 3, 21kDa
MARCH1	ENST00000274056.7	membrane-associated ring finger (C3HC4) 1, E3 ubiquitin protein ligase
SLK	ENST00000335753.4	STE20-like kinase
WDR31	ENST00000341761.4	WD repeat domain 31
AMER1	ENST00000330258.3	APC membrane recruitment protein 1
SLC7A6	ENST00000219343.6	solute carrier family 7 (amino acid transporter light chain, y+L system), member 6
HBEGF	ENST00000230990.6	heparin-binding EGF-like growth factor
MXI1	ENST00000332674.5	MAX interactor 1, dimerization protein
CNOT6	ENST00000393356.1	CCR4-NOT transcription complex, subunit 6
TRAFD1	ENST00000257604.5	TRAF-type zinc finger domain containing 1
LEP	ENST00000308868.4	leptin
ATP2B4	ENST00000367218.3	ATPase, Ca++ transporting, plasma membrane 4
GGA1	ENST00000343632.4	golgi-associated, gamma adaptin ear containing, ARF binding protein 1
ITGA6	ENST00000375221.2	integrin, alpha 6
SERINC5	ENST00000512721.1	serine incorporator 5
TRAF5	ENST00000261464.5	TNF receptor-associated factor 5
MOB1A	ENST00000396049.4	MOB kinase activator 1A
TRIM9	ENST00000298355.3	tripartite motif containing 9
RCOR1	ENST00000262241.6	REST corepressor 1
HEYL	ENST00000372852.3	hairy/enhancer-of-split related with YRPW motif-like
AHR	ENST00000242057.4	aryl hydrocarbon receptor
CDC42BPA	ENST00000366767.3	CDC42 binding protein kinase alpha (DMPK-like)
HELZ	ENST00000358691.5	helicase with zinc finger
ZFP36	ENST00000597629.1	ZFP36 ring finger protein
CCDC28B	ENST00000421922.2	coiled-coil domain containing 28B
MSL1	ENST00000398532.4	male-specific lethal 1 homolog (Drosophila)
SLC16A1	ENST00000369626.3	solute carrier family 16 (monocarboxylate transporter), member 1
EPHA1	ENST00000275815.3	EPH receptor A1
FBN2	ENST00000262464.4	fibrillin 2
LOXL4	ENST00000260702.3	lysyl oxidase-like 4
BBS1	ENST00000393994.2	Bardet-Biedl syndrome 1
PCDH17	ENST00000377918.3	protocadherin 17
SPAST	ENST00000315285.3	spastin
KIF26B	ENST00000366518.4	kinesin family member 26B
FAM109B	ENST00000321753.3	family with sequence similarity 109, member B
KPNA1	ENST00000344337.6	karyopherin alpha 1 (importin alpha 5)
AFF4	ENST00000265343.5	AF4/FMR2 family, member 4
FAM184B	ENST00000265018.3	family with sequence similarity 184, member B
XPNPEP1	ENST00000369683.1	X-prolyl aminopeptidase (aminopeptidase P) 1, soluble
KIF3B	ENST00000375712.3	kinesin family member 3B
MTMR9	ENST00000221086.3	myotubularin related protein 9
NEGR1	ENST00000357731.5	neuronal growth regulator 1
STRN3	ENST00000355683.5	striatin, calmodulin binding protein 3
CAPN7	ENST00000253693.2	calpain 7
FRS2	ENST00000550389.1	fibroblast growth factor receptor substrate 2
VCPKMT	ENST00000395860.2	valosin containing protein lysine (K) methyltransferase
FAF2	ENST00000261942.6	Fas associated factor family member 2
CALM3	ENST00000291295.9	calmodulin 3 (phosphorylase kinase, delta)
ZFP91	ENST00000316059.6	ZFP91 zinc finger protein
ADAM12	ENST00000368679.4	ADAM metallopeptidase domain 12
CBX5	ENST00000209875.4	chromobox homolog 5
DTX4	ENST00000227451.3	deltex homolog 4 (Drosophila)
LDOC1L	ENST00000341255.3	leucine zipper, down-regulated in cancer 1-like
KCTD15	ENST00000284006.6	potassium channel tetramerization domain containing 15
LAMC1	ENST00000258341.4	laminin, gamma 1 (formerly LAMB2)
ELAVL4	ENST00000371824.1	ELAV like neuron-specific RNA binding protein 4
MMP24	ENST00000246186.6	matrix metallopeptidase 24 (membrane-inserted)
KIAA1549	ENST00000440172.1	KIAA1549
C7orf60	ENST00000297145.4	chromosome 7 open reading frame 60
FAM53C	ENST00000513056.1	family with sequence similarity 53, member C
PLAG1	ENST00000316981.3	pleiomorphic adenoma gene 1
RABGEF1	ENST00000284957.5	RAB guanine nucleotide exchange factor (GEF) 1
BMP1	ENST00000306349.8	bone morphogenetic protein 1
RBMS2	ENST00000262031.5	RNA binding motif, single stranded interacting protein 2
LTBR	ENST00000228918.4	lymphotoxin beta receptor (TNFR superfamily, member 3)
SPSB4	ENST00000310546.2	splA/ryanodine receptor domain and SOCS box containing 4
TP53INP2	ENST00000374810.3	tumor protein p53 inducible nuclear protein 2
RHBDD1	ENST00000341329.3	rhomboid domain containing 1
PAPOLG	ENST00000238714.3	poly(A) polymerase gamma
GRPEL2	ENST00000416916.2	GrpE-like 2, mitochondrial (E. coli)
PGP	ENST00000333503.7	phosphoglycolate phosphatase
FKBP4	ENST00000001008.4	FK506 binding protein 4, 59kDa
CALCR	ENST00000359558.2	calcitonin receptor
HPCAL4	ENST00000372844.3	hippocalcin like 4
INA	ENST00000369849.4	internexin neuronal intermediate filament protein, alpha
SLC25A12	ENST00000422440.2	solute carrier family 25 (aspartate/glutamate carrier), member 12
DHTKD1	ENST00000263035.4	dehydrogenase E1 and transketolase domain containing 1
PDGFB	ENST00000331163.6	platelet-derived growth factor beta polypeptide
UACA	ENST00000322954.6	uveal autoantigen with coiled-coil domains and ankyrin repeats
MIF4GD	ENST00000578305.1	MIF4G domain containing
ZNF652	ENST00000362063.2	zinc finger protein 652
ZNF362	ENST00000539719.1	zinc finger protein 362
STRN4	ENST00000263280.6	striatin, calmodulin binding protein 4
SYT9	ENST00000318881.6	synaptotagmin IX
NTNG2	ENST00000393229.3	netrin G2
TMEM229B	ENST00000557006.1	transmembrane protein 229B
CELF2	ENST00000379261.4	CUGBP, Elav-like family member 2
MAPK10	ENST00000395169.3	mitogen-activated protein kinase 10
KIAA1432	ENST00000414202.2	KIAA1432
DLGAP2	ENST00000421627.2	discs, large (Drosophila) homolog-associated protein 2
HLF	ENST00000226067.5	hepatic leukemia factor
SLC10A7	ENST00000264986.3	solute carrier family 10, member 7
AP1G1	ENST00000299980.4	adaptor-related protein complex 1, gamma 1 subunit
DNMT3A	ENST00000380746.4	DNA (cytosine-5-)-methyltransferase 3 alpha
HHAT	ENST00000413764.2	hedgehog acyltransferase
DIXDC1	ENST00000440460.2	DIX domain containing 1
TANC1	ENST00000263635.6	tetratricopeptide repeat, ankyrin repeat and coiled-coil containing 1
PTRF	ENST00000357037.5	polymerase I and transcript release factor
GTPBP2	ENST00000307126.5	GTP binding protein 2
KLHL25	ENST00000337975.5	kelch-like family member 25
CTNND1	ENST00000524630.1	catenin (cadherin-associated protein), delta 1
TGIF2	ENST00000373874.2	TGFB-induced factor homeobox 2
SLC16A2	ENST00000587091.1	solute carrier family 16, member 2 (thyroid hormone transporter)
RALGPS1	ENST00000259351.5	Ral GEF with PH domain and SH3 binding motif 1
RHOBTB1	ENST00000337910.5	Rho-related BTB domain containing 1
LDLRAD3	ENST00000315571.5	low density lipoprotein receptor class A domain containing 3
EPS15	ENST00000371730.2	epidermal growth factor receptor pathway substrate 15
CLPX	ENST00000300107.3	caseinolytic mitochondrial matrix peptidase chaperone subunit
GAN	ENST00000568107.2	gigaxonin
PURA	ENST00000331327.3	purine-rich element binding protein A
PRICKLE2	ENST00000295902.6	prickle homolog 2 (Drosophila)
MBD5	ENST00000407073.1	methyl-CpG binding domain protein 5
IFFO2	ENST00000455833.2	intermediate filament family orphan 2
MAFG	ENST00000357736.4	v-maf avian musculoaponeurotic fibrosarcoma oncogene homolog G
RUNX1T1	ENST00000523629.1	runt-related transcription factor 1; translocated to, 1 (cyclin D-related)
NFIC	ENST00000346156.5	nuclear factor I/C (CCAAT-binding transcription factor)
OSBPL6	ENST00000190611.4	oxysterol binding protein-like 6
KPNA4	ENST00000334256.4	karyopherin alpha 4 (importin alpha 3)
DOT1L	ENST00000398665.3	DOT1-like histone H3K79 methyltransferase
SLC3A1	ENST00000260649.6	solute carrier family 3 (amino acid transporter heavy chain), member 1
TMEM234	ENST00000373593.1	transmembrane protein 234
GXYLT2	ENST00000389617.4	glucoside xylosyltransferase 2
RNF165	ENST00000269439.7	ring finger protein 165
ARVCF	ENST00000263207.3	armadillo repeat gene deleted in velocardiofacial syndrome
PDK4	ENST00000005178.5	pyruvate dehydrogenase kinase, isozyme 4
ZMIZ1	ENST00000334512.5	zinc finger, MIZ-type containing 1
RYBP	ENST00000477973.2	RING1 and YY1 binding protein
FIGN	ENST00000333129.3	fidgetin
AP5S1	ENST00000379573.2	adaptor-related protein complex 5, sigma 1 subunit
ABHD5	ENST00000458276.2	abhydrolase domain containing 5
PHC1	ENST00000433083.2	polyhomeotic homolog 1 (Drosophila)
AP4E1	ENST00000261842.5	adaptor-related protein complex 4, epsilon 1 subunit
PRKG1	ENST00000373985.1	protein kinase, cGMP-dependent, type I
STK38L	ENST00000389032.3	serine/threonine kinase 38 like
NCOA4	ENST00000452682.1	nuclear receptor coactivator 4
SARM1	ENST00000457710.3	sterile alpha and TIR motif containing 1
YY2	ENST00000429584.2	YY2 transcription factor
ARRDC4	ENST00000268042.6	arrestin domain containing 4
GLIS3	ENST00000324333.10	GLIS family zinc finger 3
ZBTB8B	ENST00000609129.1	zinc finger and BTB domain containing 8B
WDR26	ENST00000414423.2	WD repeat domain 26
ORAI2	ENST00000356387.2	ORAI calcium release-activated calcium modulator 2
LDLRAP1	ENST00000374338.4	low density lipoprotein receptor adaptor protein 1
C16orf72	ENST00000327827.7	chromosome 16 open reading frame 72
FBXL18	ENST00000382368.3	F-box and leucine-rich repeat protein 18
FUT11	ENST00000394790.1	fucosyltransferase 11 (alpha (1,3) fucosyltransferase)
SLC24A4	ENST00000393265.2	solute carrier family 24 (sodium/potassium/calcium exchanger), member 4
ALS2	ENST00000457679.2	amyotrophic lateral sclerosis 2 (juvenile)
LRRC59	ENST00000225972.7	leucine rich repeat containing 59
NAA40	ENST00000377793.4	N(alpha)-acetyltransferase 40, NatD catalytic subunit
AGO3	ENST00000373191.4	argonaute RISC catalytic component 3
GMEB1	ENST00000373816.1	glucocorticoid modulatory element binding protein 1
ZNF641	ENST00000301042.3	zinc finger protein 641
SLC45A4	ENST00000519067.1	solute carrier family 45, member 4
NAA60	ENST00000610180.1	N-alpha-acetyltransferase 60
NFATC3	ENST00000329524.4	nuclear factor of activated T-cells, cytoplasmic, calcineurin-dependent 3
ARF3	ENST00000256682.4	ADP-ribosylation factor 3
GABPB2	ENST00000368918.3	GA binding protein transcription factor, beta subunit 2
TBCEL	ENST00000422003.2	tubulin folding cofactor E-like
SVIL	ENST00000375400.3	supervillin
SIDT1	ENST00000264852.4	SID1 transmembrane family, member 1
ZNF24	ENST00000589881.1	zinc finger protein 24
KIAA2018	ENST00000316407.4	KIAA2018
SCN7A	ENST00000409855.1	sodium channel, voltage-gated, type VII, alpha subunit
MTMR4	ENST00000579925.1	myotubularin related protein 4
PHLPP2	ENST00000568954.1	PH domain and leucine rich repeat protein phosphatase 2
C9orf69	ENST00000561457.1	chromosome 9 open reading frame 69
TMEM65	ENST00000297632.6	transmembrane protein 65
MAPKBP1	ENST00000457542.2	mitogen-activated protein kinase binding protein 1
BCL7A	ENST00000538010.1	B-cell CLL/lymphoma 7A
ONECUT2	ENST00000491143.2	one cut homeobox 2
MED26	ENST00000263390.3	mediator complex subunit 26
MYO16	ENST00000356711.2	myosin XVI
TSFM	ENST00000540550.1	Ts translation elongation factor, mitochondrial
NCKAP5	ENST00000409261.1	NCK-associated protein 5
MMP2	ENST00000219070.4	matrix metallopeptidase 2 (gelatinase A, 72kDa gelatinase, 72kDa type IV collagenase)
LGI3	ENST00000306317.2	leucine-rich repeat LGI family, member 3
SPRY4	ENST00000344120.4	sprouty homolog 4 (Drosophila)
DAB1	ENST00000371236.2	Dab, reelin signal transducer, homolog 1 (Drosophila)
TRAF3	ENST00000560371.1	TNF receptor-associated factor 3
ATXN1	ENST00000244769.4	ataxin 1
USP6NL	ENST00000609104.1	USP6 N-terminal like
PITPNM2	ENST00000280562.5	phosphatidylinositol transfer protein, membrane-associated 2
ZBTB37	ENST00000367701.5	zinc finger and BTB domain containing 37
UBTD1	ENST00000370664.3	ubiquitin domain containing 1
KIAA0907	ENST00000368320.3	KIAA0907
FASLG	ENST00000340030.3	Fas ligand (TNF superfamily, member 6)
DPYSL3	ENST00000398514.3	dihydropyrimidinase-like 3
KCTD20	ENST00000373731.2	potassium channel tetramerization domain containing 20
SH3GLB2	ENST00000372564.3	SH3-domain GRB2-like endophilin B2
C4orf29	ENST00000388795.5	chromosome 4 open reading frame 29
NDST1	ENST00000261797.6	N-deacetylase/N-sulfotransferase (heparan glucosaminyl) 1
RFESD	ENST00000513950.2	Rieske (Fe-S) domain containing
SMEK2	ENST00000272313.5	SMEK homolog 2, suppressor of mek1 (Dictyostelium)
FBXO28	ENST00000424254.2	F-box protein 28
PLEKHA1	ENST00000538022.1	pleckstrin homology domain containing, family A (phosphoinositide binding specific) member 1
COL6A6	ENST00000358511.6	collagen, type VI, alpha 6
ANKRD13C	ENST00000370944.4	ankyrin repeat domain 13C
RGAG4	ENST00000545866.1	retrotransposon gag domain containing 4
MICALL1	ENST00000215957.6	MICAL-like 1
PIP5KL1	ENST00000388747.4	phosphatidylinositol-4-phosphate 5-kinase-like 1
SLC7A1	ENST00000380752.5	solute carrier family 7 (cationic amino acid transporter, y+ system), member 1
ZIC5	ENST00000267294.4	Zic family member 5
FREM2	ENST00000280481.7	FRAS1 related extracellular matrix protein 2
KCNJ12	ENST00000583088.1	potassium inwardly-rectifying channel, subfamily J, member 12
C20orf112	ENST00000359676.5	chromosome 20 open reading frame 112
ARHGAP28	ENST00000419673.2	Rho GTPase activating protein 28
ERC1	ENST00000355446.5	ELKS/RAB6-interacting/CAST family member 1
IDE	ENST00000265986.6	insulin-degrading enzyme
DIO2	ENST00000438257.4	deiodinase, iodothyronine, type II
PIAS4	ENST00000262971.2	protein inhibitor of activated STAT, 4
AQP4	ENST00000383168.4	aquaporin 4
HN1	ENST00000476258.1	hematological and neurological expressed 1
BCL11B	ENST00000357195.3	B-cell CLL/lymphoma 11B (zinc finger protein)
TMED9	ENST00000332598.6	transmembrane emp24 protein transport domain containing 9
NFATC4	ENST00000413692.2	nuclear factor of activated T-cells, cytoplasmic, calcineurin-dependent 4
KDM4A	ENST00000372396.3	lysine (K)-specific demethylase 4A
RBAK	ENST00000396912.1	RB-associated KRAB zinc finger
VPS25	ENST00000253794.2	vacuolar protein sorting 25 homolog (S. cerevisiae)
CALU	ENST00000535011.2	calumenin
INSRR	ENST00000368195.3	insulin receptor-related receptor
TBC1D13	ENST00000372648.5	TBC1 domain family, member 13
GOLGA7B	ENST00000370602.1	golgin A7 family, member B
CACNA1B	ENST00000277551.2	calcium channel, voltage-dependent, N type, alpha 1B subunit
LPPR5	ENST00000370188.3	Lipid phosphate phosphatase-related protein type 5
SLC35B4	ENST00000378509.4	solute carrier family 35 (UDP-xylose/UDP-N-acetylglucosamine transporter), member B4
BSND	ENST00000371265.4	Bartter syndrome, infantile, with sensorineural deafness (Barttin)
FAM131B	ENST00000443739.2	family with sequence similarity 131, member B
C8orf47	ENST00000318528.3	chromosome 8 open reading frame 47
DAAM1	ENST00000395125.1	dishevelled associated activator of morphogenesis 1
STC1	ENST00000290271.2	stanniocalcin 1
BACE1	ENST00000313005.6	beta-site APP-cleaving enzyme 1
GNB4	ENST00000232564.3	guanine nucleotide binding protein (G protein), beta polypeptide 4
TACC1	ENST00000330691.6	transforming, acidic coiled-coil containing protein 1
L3MBTL4	ENST00000400105.2	l(3)mbt-like 4 (Drosophila)
MAP4K4	ENST00000413150.2	mitogen-activated protein kinase kinase kinase kinase 4
GMFB	ENST00000554908.1	glia maturation factor, beta
CHMP6	ENST00000325167.5	charged multivesicular body protein 6
NAV1	ENST00000295624.6	neuron navigator 1
ACER3	ENST00000532485.1	alkaline ceramidase 3
TSPAN4	ENST00000397396.1	tetraspanin 4
WNT10B	ENST00000407467.1	wingless-type MMTV integration site family, member 10B
TGFB2	ENST00000366930.4	transforming growth factor, beta 2
YY1	ENST00000262238.4	YY1 transcription factor
KDM6B	ENST00000254846.5	lysine (K)-specific demethylase 6B
TMEM255A	ENST00000309720.5	transmembrane protein 255A
FGD4	ENST00000427716.2	FYVE, RhoGEF and PH domain containing 4
JMY	ENST00000396137.4	junction mediating and regulatory protein, p53 cofactor
SPNS1	ENST00000565975.1	spinster homolog 1 (Drosophila)
SETD8	ENST00000402868.3	SET domain containing (lysine methyltransferase) 8
NLRX1	ENST00000409109.1	NLR family member X1
NKAIN1	ENST00000373736.2	Na+/K+ transporting ATPase interacting 1
LMTK2	ENST00000297293.5	lemur tyrosine kinase 2
EML4	ENST00000318522.5	echinoderm microtubule associated protein like 4
XKR7	ENST00000562532.2	XK, Kell blood group complex subunit-related family, member 7
PRELP	ENST00000343110.2	proline/arginine-rich end leucine-rich repeat protein
SRCRB4D	ENST00000275560.3	scavenger receptor cysteine rich domain containing, group B (4 domains)
PSD2	ENST00000274710.3	pleckstrin and Sec7 domain containing 2
LPPR4	ENST00000370185.3	Lipid phosphate phosphatase-related protein type 4
VASH1	ENST00000167106.4	vasohibin 1
SKI	ENST00000378536.4	v-ski avian sarcoma viral oncogene homolog
AKAP13	ENST00000394518.2	A kinase (PRKA) anchor protein 13
IGF1	ENST00000337514.6	insulin-like growth factor 1 (somatomedin C)
MIEF1	ENST00000325301.2	mitochondrial elongation factor 1
RP11-766F14.2	ENST00000511828.1	Protein LOC285556
C5orf24	ENST00000394976.3	chromosome 5 open reading frame 24
SLC2A14	ENST00000340749.5	solute carrier family 2 (facilitated glucose transporter), member 14
PRR14L	ENST00000434485.1	proline rich 14-like
GSK3B	ENST00000264235.8	glycogen synthase kinase 3 beta
KPNB1	ENST00000290158.4	karyopherin (importin) beta 1
UBIAD1	ENST00000376810.5	UbiA prenyltransferase domain containing 1
HECW1	ENST00000395891.2	HECT, C2 and WW domain containing E3 ubiquitin protein ligase 1
DIP2C	ENST00000280886.6	DIP2 disco-interacting protein 2 homolog C (Drosophila)
FAM124A	ENST00000322475.8	family with sequence similarity 124A
UNK	ENST00000293218.3	unkempt homolog (Drosophila)
WDR81	ENST00000437219.2	WD repeat domain 81
AMFR	ENST00000290649.5	autocrine motility factor receptor, E3 ubiquitin protein ligase
TSPAN9	ENST00000537971.1	tetraspanin 9
KDM2A	ENST00000398645.2	lysine (K)-specific demethylase 2A
BSDC1	ENST00000341071.7	BSD domain containing 1
NCOA3	ENST00000341724.6	nuclear receptor coactivator 3
DLG2	ENST00000398309.2	discs, large homolog 2 (Drosophila)
NPAS4	ENST00000311034.2	neuronal PAS domain protein 4
MGAT4B	ENST00000337755.5	mannosyl (alpha-1,3-)-glycoprotein beta-1,4-N-acetylglucosaminyltransferase, isozyme B
USP37	ENST00000258399.3	ubiquitin specific peptidase 37
GRM4	ENST00000538487.2	glutamate receptor, metabotropic 4
C11orf30	ENST00000529032.1	chromosome 11 open reading frame 30
EFNA2	ENST00000215368.2	ephrin-A2
ELMO2	ENST00000290246.6	engulfment and cell motility 2
CYTH3	ENST00000350796.3	cytohesin 3
VCL	ENST00000372755.3	vinculin
RAB40C	ENST00000248139.3	RAB40C, member RAS oncogene family
ONECUT1	ENST00000560699.2	one cut homeobox 1
MAP3K2	ENST00000409947.1	mitogen-activated protein kinase kinase kinase 2
ZNF532	ENST00000336078.4	zinc finger protein 532
XXYLT1	ENST00000310380.6	xyloside xylosyltransferase 1
SEMA5B	ENST00000195173.4	sema domain, seven thrombospondin repeats (type 1 and type 1-like), transmembrane domain (TM) and short cytoplasmic domain, (semaphorin) 5B
MGA	ENST00000219905.7	MGA, MAX dimerization protein
OSBPL3	ENST00000313367.2	oxysterol binding protein-like 3
SLC6A17	ENST00000331565.4	solute carrier family 6 (neutral amino acid transporter), member 17
KIAA1644	ENST00000381176.4	KIAA1644
CAMSAP2	ENST00000358823.2	calmodulin regulated spectrin-associated protein family, member 2
IL1RAPL1	ENST00000378993.1	interleukin 1 receptor accessory protein-like 1
XRN1	ENST00000264951.4	5'-3' exoribonuclease 1
RNF150	ENST00000515673.2	ring finger protein 150
NAIF1	ENST00000373078.4	nuclear apoptosis inducing factor 1
KCTD1	ENST00000579973.1	potassium channel tetramerization domain containing 1
SYNCRIP	ENST00000355238.6	synaptotagmin binding, cytoplasmic RNA interacting protein
JOSD1	ENST00000216039.5	Josephin domain containing 1
DDX6	ENST00000264018.4	DEAD (Asp-Glu-Ala-Asp) box helicase 6
BCORL1	ENST00000540052.1	BCL6 corepressor-like 1
LEPRE1	ENST00000236040.4	leucine proline-enriched proteoglycan (leprecan) 1
GOPC	ENST00000368498.2	golgi-associated PDZ and coiled-coil motif containing
CDK16	ENST00000457458.2	cyclin-dependent kinase 16
LOX	ENST00000231004.4	lysyl oxidase
LUZP1	ENST00000418342.1	leucine zipper protein 1
C21orf91	ENST00000400558.3	chromosome 21 open reading frame 91
UHRF1BP1L	ENST00000279907.7	UHRF1 binding protein 1-like
CX3CL1	ENST00000006053.6	chemokine (C-X3-C motif) ligand 1
DIAPH2	ENST00000324765.8	diaphanous-related formin 2
LIN7A	ENST00000552864.1	lin-7 homolog A (C. elegans)
PXMP4	ENST00000344022.3	peroxisomal membrane protein 4, 24kDa
IGF2BP1	ENST00000290341.3	insulin-like growth factor 2 mRNA binding protein 1
ATP6V1A	ENST00000273398.3	ATPase, H+ transporting, lysosomal 70kDa, V1 subunit A
MOB1B	ENST00000309395.2	MOB kinase activator 1B
KIRREL	ENST00000368172.1	kin of IRRE like (Drosophila)
UBN2	ENST00000473989.3	ubinuclein 2
BRWD1	ENST00000342449.3	bromodomain and WD repeat domain containing 1
SAMD10	ENST00000369886.3	sterile alpha motif domain containing 10
PRRT4	ENST00000489835.2	proline-rich transmembrane protein 4
PLXDC2	ENST00000377252.4	plexin domain containing 2
METTL21B	ENST00000333012.5	methyltransferase like 21B
MAPK8	ENST00000374182.3	mitogen-activated protein kinase 8
TMEM33	ENST00000504986.1	transmembrane protein 33
KLHL9	ENST00000359039.4	kelch-like family member 9
FRAS1	ENST00000264895.6	Fraser syndrome 1
GATC	ENST00000551765.1	glutamyl-tRNA(Gln) amidotransferase, subunit C
ZKSCAN4	ENST00000377294.2	zinc finger with KRAB and SCAN domains 4
STK35	ENST00000381482.3	serine/threonine kinase 35
XKR4	ENST00000327381.6	XK, Kell blood group complex subunit-related family, member 4
EPHB3	ENST00000330394.2	EPH receptor B3
PLXNC1	ENST00000258526.4	plexin C1
MIER3	ENST00000381226.3	mesoderm induction early response 1, family member 3
DEDD	ENST00000368006.3	death effector domain containing
NCOR2	ENST00000405201.1	nuclear receptor corepressor 2
ZMYM3	ENST00000314425.5	zinc finger, MYM-type 3
ALKBH6	ENST00000486389.1	alkB, alkylation repair homolog 6 (E. coli)
AGPAT4	ENST00000366911.5	1-acylglycerol-3-phosphate O-acyltransferase 4
FBRS	ENST00000356166.6	fibrosin
ZER1	ENST00000291900.2	zyg-11 related, cell cycle regulator
PAIP2	ENST00000394795.2	poly(A) binding protein interacting protein 2
MAT2A	ENST00000306434.3	methionine adenosyltransferase II, alpha
AL021546.6	ENST00000551806.1	Glutamyl-tRNA(Gln) amidotransferase subunit C, mitochondrial
MARK3	ENST00000303622.9	MAP/microtubule affinity-regulating kinase 3
DDX3X	ENST00000399959.2	DEAD (Asp-Glu-Ala-Asp) box helicase 3, X-linked
NFAT5	ENST00000354436.2	nuclear factor of activated T-cells 5, tonicity-responsive
ACTN2	ENST00000366578.4	actinin, alpha 2
ANK1	ENST00000289734.7	ankyrin 1, erythrocytic
TTC9	ENST00000256367.2	tetratricopeptide repeat domain 9
TNRC18	ENST00000399537.4	trinucleotide repeat containing 18
BVES	ENST00000314641.5	blood vessel epicardial substance
CAND1	ENST00000545606.1	cullin-associated and neddylation-dissociated 1
SUV420H1	ENST00000304363.4	suppressor of variegation 4-20 homolog 1 (Drosophila)
TMEM127	ENST00000258439.3	transmembrane protein 127
TMEM151B	ENST00000451188.2	transmembrane protein 151B
SCAI	ENST00000336505.6	suppressor of cancer cell invasion
CNIH1	ENST00000395573.4	cornichon family AMPA receptor auxiliary protein 1
CRELD1	ENST00000326434.5	cysteine-rich with EGF-like domains 1
SYNGAP1	ENST00000418600.2	synaptic Ras GTPase activating protein 1
YRDC	ENST00000373044.2	yrdC N(6)-threonylcarbamoyltransferase domain containing
THOC1	ENST00000261600.6	THO complex 1
TNRC6B	ENST00000335727.9	trinucleotide repeat containing 6B
STMN2	ENST00000518111.1	stathmin-like 2
SCML2	ENST00000398048.3	sex comb on midleg-like 2 (Drosophila)
SCYL2	ENST00000360820.2	SCY1-like 2 (S. cerevisiae)
KLF12	ENST00000377669.2	Kruppel-like factor 12
FAM105B	ENST00000284274.4	family with sequence similarity 105, member B
DAB2IP	ENST00000408936.3	DAB2 interacting protein
ANK3	ENST00000280772.2	ankyrin 3, node of Ranvier (ankyrin G)
XYLT1	ENST00000261381.6	xylosyltransferase I
KIAA1549L	ENST00000321505.4	KIAA1549-like
PPP1R9A	ENST00000289495.5	protein phosphatase 1, regulatory subunit 9A
USP2	ENST00000455332.2	ubiquitin specific peptidase 2
DENND5B	ENST00000389082.5	DENN/MADD domain containing 5B
ARFGEF2	ENST00000371917.4	ADP-ribosylation factor guanine nucleotide-exchange factor 2 (brefeldin A-inhibited)
ERCC6	ENST00000355832.5	excision repair cross-complementing rodent repair deficiency, complementation group 6
ARPP19	ENST00000566423.1	cAMP-regulated phosphoprotein, 19kDa
SAP30L	ENST00000297109.6	SAP30-like
NFE2L1	ENST00000585291.1	nuclear factor, erythroid 2-like 1
UBXN7	ENST00000296328.4	UBX domain protein 7
DIP2B	ENST00000301180.5	DIP2 disco-interacting protein 2 homolog B (Drosophila)
RAP1A	ENST00000369709.3	RAP1A, member of RAS oncogene family
FBXO42	ENST00000375592.3	F-box protein 42
FBXL20	ENST00000394294.3	F-box and leucine-rich repeat protein 20
PRSS12	ENST00000296498.3	protease, serine, 12 (neurotrypsin, motopsin)
FTCD	ENST00000355384.2	formimidoyltransferase cyclodeaminase
CEP85L	ENST00000368491.3	centrosomal protein 85kDa-like
CACNG4	ENST00000262138.3	calcium channel, voltage-dependent, gamma subunit 4
PROSER1	ENST00000352251.3	proline and serine rich 1
GRAMD1B	ENST00000529750.1	GRAM domain containing 1B
FRMD4A	ENST00000358621.4	FERM domain containing 4A
NLGN3	ENST00000374051.3	neuroligin 3
ZBTB40	ENST00000404138.1	zinc finger and BTB domain containing 40
ZBTB46	ENST00000245663.4	zinc finger and BTB domain containing 46
HEY2	ENST00000368365.1	hairy/enhancer-of-split related with YRPW motif 2
NSD1	ENST00000439151.2	nuclear receptor binding SET domain protein 1
MOSPD2	ENST00000380492.3	motile sperm domain containing 2
PTPN1	ENST00000371621.3	protein tyrosine phosphatase, non-receptor type 1
DAAM2	ENST00000538976.1	dishevelled associated activator of morphogenesis 2
HNRNPUL1	ENST00000352456.3	heterogeneous nuclear ribonucleoprotein U-like 1
LPGAT1	ENST00000366997.4	lysophosphatidylglycerol acyltransferase 1
KIAA0895L	ENST00000561621.1	KIAA0895-like
CCDC88A	ENST00000336838.6	coiled-coil domain containing 88A
MXD1	ENST00000264444.2	MAX dimerization protein 1
TRIM66	ENST00000299550.6	tripartite motif containing 66
SP1	ENST00000426431.2	Sp1 transcription factor
PDE3A	ENST00000359062.3	phosphodiesterase 3A, cGMP-inhibited
B3GALT1	ENST00000392690.3	UDP-Gal:betaGlcNAc beta 1,3-galactosyltransferase, polypeptide 1
CLDN1	ENST00000295522.3	claudin 1
PTPN4	ENST00000263708.2	protein tyrosine phosphatase, non-receptor type 4 (megakaryocyte)
PTPRD	ENST00000381196.4	protein tyrosine phosphatase, receptor type, D
NANOS1	ENST00000425699.1	nanos homolog 1 (Drosophila)
ZNF704	ENST00000327835.3	zinc finger protein 704
ZNF609	ENST00000326648.3	zinc finger protein 609
CERS1	ENST00000427170.2	ceramide synthase 1
ADAMTS5	ENST00000284987.5	ADAM metallopeptidase with thrombospondin type 1 motif, 5
NHLRC2	ENST00000369301.3	NHL repeat containing 2
FAM83F	ENST00000333407.6	family with sequence similarity 83, member F
PPARGC1A	ENST00000264867.2	peroxisome proliferator-activated receptor gamma, coactivator 1 alpha
HSPA4L	ENST00000296464.4	heat shock 70kDa protein 4-like
SH3PXD2B	ENST00000311601.5	SH3 and PX domains 2B
ARNT	ENST00000358595.5	aryl hydrocarbon receptor nuclear translocator
RBFOX2	ENST00000449924.2	RNA binding protein, fox-1 homolog (C. elegans) 2
PLXNA1	ENST00000393409.2	plexin A1
SLC16A7	ENST00000261187.4	solute carrier family 16 (monocarboxylate transporter), member 7
ASIC1	ENST00000228468.4	acid-sensing (proton-gated) ion channel 1
TP53INP1	ENST00000448464.2	tumor protein p53 inducible nuclear protein 1
KIF5B	ENST00000302418.4	kinesin family member 5B
NUCKS1	ENST00000367142.4	nuclear casein kinase and cyclin-dependent kinase substrate 1
BCL9L	ENST00000334801.3	B-cell CLL/lymphoma 9-like
PCDHA1	ENST00000504120.2	protocadherin alpha 1
SOX6	ENST00000316399.6	SRY (sex determining region Y)-box 6
KIAA1199	ENST00000220244.3	KIAA1199
MLXIP	ENST00000319080.7	MLX interacting protein
RLF	ENST00000372771.4	rearranged L-myc fusion
TENM3	ENST00000511685.1	teneurin transmembrane protein 3
TMEM86A	ENST00000280734.2	transmembrane protein 86A
VTA1	ENST00000367630.4	vesicle (multivesicular body) trafficking 1
PITPNM3	ENST00000421306.3	PITPNM family member 3
SLC16A10	ENST00000368850.3	solute carrier family 16 (aromatic amino acid transporter), member 10
SBF2	ENST00000256190.8	SET binding factor 2
ASAP2	ENST00000315273.4	ArfGAP with SH3 domain, ankyrin repeat and PH domain 2
CCNA2	ENST00000274026.5	cyclin A2
PITPNA	ENST00000313486.7	phosphatidylinositol transfer protein, alpha
PGM3	ENST00000513973.1	phosphoglucomutase 3
PRPF40A	ENST00000410080.1	PRP40 pre-mRNA processing factor 40 homolog A (S. cerevisiae)
C16orf87	ENST00000394806.2	chromosome 16 open reading frame 87
NUFIP2	ENST00000225388.4	nuclear fragile X mental retardation protein interacting protein 2
GOLGA7	ENST00000405786.2	golgin A7
BTBD7	ENST00000334746.5	BTB (POZ) domain containing 7
AKAP2	ENST00000374525.1	A kinase (PRKA) anchor protein 2
PCDHA2	ENST00000526136.1	protocadherin alpha 2
SUB1	ENST00000265073.4	SUB1 homolog (S. cerevisiae)
SRGAP2	ENST00000414007.1	SLIT-ROBO Rho GTPase activating protein 2
PCDHA7	ENST00000525929.1	protocadherin alpha 7
PCDHA5	ENST00000529859.1	protocadherin alpha 5
PCDHA12	ENST00000398631.2	protocadherin alpha 12
PCDHA8	ENST00000531613.1	protocadherin alpha 8
PCDHA4	ENST00000530339.1	protocadherin alpha 4
PCDHA9	ENST00000532602.1	protocadherin alpha 9
PCDHA6	ENST00000529310.1	protocadherin alpha 6
PCDHA13	ENST00000289272.2	protocadherin alpha 13
PCDHA3	ENST00000522353.2	protocadherin alpha 3
PCDHA10	ENST00000307360.5	protocadherin alpha 10
PCDHA11	ENST00000398640.2	protocadherin alpha 11
PCDHAC1	ENST00000253807.2	protocadherin alpha subfamily C, 1
CLMN	ENST00000298912.4	calmin (calponin-like, transmembrane)
PCDHAC2	ENST00000289269.5	protocadherin alpha subfamily C, 2
MAP2K6	ENST00000590474.1	mitogen-activated protein kinase kinase 6
ZFYVE26	ENST00000347230.4	zinc finger, FYVE domain containing 26
SLC39A13	ENST00000524928.1	solute carrier family 39 (zinc transporter), member 13
DDX46	ENST00000452510.2	DEAD (Asp-Glu-Ala-Asp) box polypeptide 46
EDC3	ENST00000315127.4	enhancer of mRNA decapping 3
SLC30A10	ENST00000366926.3	solute carrier family 30, member 10
ILDR2	ENST00000469934.2	immunoglobulin-like domain containing receptor 2
PALM2-AKAP2	ENST00000374530.3	PALM2-AKAP2 readthrough
XPO4	ENST00000400602.2	exportin 4
MRE11A	ENST00000323929.3	MRE11 meiotic recombination 11 homolog A (S. cerevisiae)
CNNM2	ENST00000369878.4	cyclin M2
ATRN	ENST00000262919.5	attractin
ARL5B	ENST00000377275.3	ADP-ribosylation factor-like 5B
GLYCTK	ENST00000354773.4	glycerate kinase
IRS1	ENST00000305123.5	insulin receptor substrate 1
SMARCE1	ENST00000377808.4	SWI/SNF related, matrix associated, actin dependent regulator of chromatin, subfamily e, member 1
REPS2	ENST00000357277.3	RALBP1 associated Eps domain containing 2
EPB41L1	ENST00000441639.1	erythrocyte membrane protein band 4.1-like 1
LARP4	ENST00000398473.2	La ribonucleoprotein domain family, member 4
RNF217	ENST00000521654.2	ring finger protein 217
GPRIN2	ENST00000374314.4	G protein regulated inducer of neurite outgrowth 2
FOSL1	ENST00000532401.1	FOS-like antigen 1
LNPEP	ENST00000231368.5	leucyl/cystinyl aminopeptidase
ATP1B1	ENST00000367816.1	ATPase, Na+/K+ transporting, beta 1 polypeptide
FAM136A	ENST00000450256.1	family with sequence similarity 136, member A
ATG14	ENST00000247178.5	autophagy related 14
VPS13A	ENST00000360280.3	vacuolar protein sorting 13 homolog A (S. cerevisiae)
SETD5	ENST00000402198.1	SET domain containing 5
ANTXR2	ENST00000403729.2	anthrax toxin receptor 2
OTUB2	ENST00000203664.5	OTU domain, ubiquitin aldehyde binding 2
EIF2S1	ENST00000256383.4	eukaryotic translation initiation factor 2, subunit 1 alpha, 35kDa
FAM73B	ENST00000277475.5	family with sequence similarity 73, member B
BICD1	ENST00000548411.1	bicaudal D homolog 1 (Drosophila)
XPO5	ENST00000265351.7	exportin 5
SLC31A1	ENST00000374212.4	solute carrier family 31 (copper transporter), member 1
CCDC50	ENST00000392455.3	coiled-coil domain containing 50
SYT7	ENST00000263846.4	synaptotagmin VII
G3BP1	ENST00000394123.3	GTPase activating protein (SH3 domain) binding protein 1
BAHD1	ENST00000416165.1	bromo adjacent homology domain containing 1
ENAH	ENST00000366844.3	enabled homolog (Drosophila)
ING2	ENST00000302327.3	inhibitor of growth family, member 2
ARMC8	ENST00000469044.1	armadillo repeat containing 8
SIKE1	ENST00000369528.5	suppressor of IKBKE 1
PDE7A	ENST00000401827.3	phosphodiesterase 7A
SPEN	ENST00000375759.3	spen homolog, transcriptional regulator (Drosophila)
HOXD12	ENST00000404162.2	homeobox D12
FASTK	ENST00000540185.1	Fas-activated serine/threonine kinase
PIAS2	ENST00000585916.1	protein inhibitor of activated STAT, 2
WAC	ENST00000375664.4	WW domain containing adaptor with coiled-coil
CSRNP2	ENST00000228515.1	cysteine-serine-rich nuclear protein 2
HIP1	ENST00000336926.6	huntingtin interacting protein 1
UBN1	ENST00000262376.6	ubinuclein 1
ARHGEF4	ENST00000392953.3	Rho guanine nucleotide exchange factor (GEF) 4
PHF21A	ENST00000257821.4	PHD finger protein 21A
SHB	ENST00000377707.3	Src homology 2 domain containing adaptor protein B
RRAS2	ENST00000537760.1	related RAS viral (r-ras) oncogene homolog 2
SMARCA2	ENST00000349721.2	SWI/SNF related, matrix associated, actin dependent regulator of chromatin, subfamily a, member 2
C1orf21	ENST00000235307.6	chromosome 1 open reading frame 21
SMURF2	ENST00000262435.9	SMAD specific E3 ubiquitin protein ligase 2
LIMS1	ENST00000393310.1	LIM and senescent cell antigen-like domains 1
FGF12	ENST00000445105.2	fibroblast growth factor 12
DICER1	ENST00000541352.1	dicer 1, ribonuclease type III
RASAL2	ENST00000448150.3	RAS protein activator like 2
RPS6KA3	ENST00000379565.3	ribosomal protein S6 kinase, 90kDa, polypeptide 3
APPBP2	ENST00000083182.3	amyloid beta precursor protein (cytoplasmic tail) binding protein 2
TRIM24	ENST00000343526.4	tripartite motif containing 24
PARG	ENST00000402038.3	poly (ADP-ribose) glycohydrolase
SH3GLB1	ENST00000370558.4	SH3-domain GRB2-like endophilin B1
INO80D	ENST00000403263.1	INO80 complex subunit D
SLC25A29	ENST00000392908.3	solute carrier family 25 (mitochondrial carnitine/acylcarnitine carrier), member 29
NEBL	ENST00000377122.4	nebulette
WDFY3	ENST00000322366.6	WD repeat and FYVE domain containing 3
MAPRE1	ENST00000375571.5	microtubule-associated protein, RP/EB family, member 1
PPP2CA	ENST00000481195.1	protein phosphatase 2, catalytic subunit, alpha isozyme
FOXN3	ENST00000345097.4	forkhead box N3
ARRB1	ENST00000420843.2	arrestin, beta 1
TIAM1	ENST00000286827.3	T-cell lymphoma invasion and metastasis 1
COL25A1	ENST00000399132.1	collagen, type XXV, alpha 1
CCSER2	ENST00000224756.8	coiled-coil serine-rich protein 2
PLEKHA3	ENST00000234453.5	pleckstrin homology domain containing, family A (phosphoinositide binding specific) member 3
ZNF507	ENST00000311921.4	zinc finger protein 507
ETV6	ENST00000396373.4	ets variant 6
PPM1D	ENST00000305921.3	protein phosphatase, Mg2+/Mn2+ dependent, 1D
DNAL1	ENST00000553645.2	dynein, axonemal, light chain 1
ARID1B	ENST00000346085.5	AT rich interactive domain 1B (SWI1-like)
USP31	ENST00000219689.7	ubiquitin specific peptidase 31
SOCS7	ENST00000577233.1	suppressor of cytokine signaling 7
U2SURP	ENST00000397933.2	U2 snRNP-associated SURP domain containing
RAB3C	ENST00000282878.4	RAB3C, member RAS oncogene family
EIF4E3	ENST00000425534.3	eukaryotic translation initiation factor 4E family member 3
RNF214	ENST00000530849.1	ring finger protein 214
PGAP1	ENST00000354764.4	post-GPI attachment to proteins 1
EXOC7	ENST00000607838.1	exocyst complex component 7
UBTD2	ENST00000393792.2	ubiquitin domain containing 2
GTDC1	ENST00000392869.2	glycosyltransferase-like domain containing 1
ZDHHC5	ENST00000287169.3	zinc finger, DHHC-type containing 5
NSUN4	ENST00000474844.1	NOP2/Sun domain family, member 4
ACVR2A	ENST00000241416.7	activin A receptor, type IIA
SMIM12	ENST00000521580.2	small integral membrane protein 12
NGRN	ENST00000379095.3	neugrin, neurite outgrowth associated
FOXP1	ENST00000318789.4	forkhead box P1
DDI2	ENST00000480945.1	DNA-damage inducible 1 homolog 2 (S. cerevisiae)
RAB6B	ENST00000285208.4	RAB6B, member RAS oncogene family
AK1	ENST00000373176.1	adenylate kinase 1
FAM175B	ENST00000298492.5	family with sequence similarity 175, member B
PCDHB16	ENST00000361016.2	protocadherin beta 16
PER1	ENST00000317276.4	period circadian clock 1
PRPF38B	ENST00000370025.4	pre-mRNA processing factor 38B
CSE1L	ENST00000262982.2	CSE1 chromosome segregation 1-like (yeast)
FMNL3	ENST00000335154.5	formin-like 3
SPTY2D1	ENST00000336349.5	SPT2, Suppressor of Ty, domain containing 1 (S. cerevisiae)
PIK3CA	ENST00000263967.3	phosphatidylinositol-4,5-bisphosphate 3-kinase, catalytic subunit alpha
PTRH2	ENST00000393038.2	peptidyl-tRNA hydrolase 2
ERP44	ENST00000262455.6	endoplasmic reticulum protein 44
CFL2	ENST00000341223.3	cofilin 2 (muscle)
POLR3E	ENST00000299853.5	polymerase (RNA) III (DNA directed) polypeptide E (80kD)
CSGALNACT2	ENST00000374466.3	chondroitin sulfate N-acetylgalactosaminyltransferase 2
PCDH9	ENST00000377861.3	protocadherin 9
HAS2	ENST00000303924.4	hyaluronan synthase 2
ATP2B2	ENST00000352432.4	ATPase, Ca++ transporting, plasma membrane 2
UBE2K	ENST00000261427.5	ubiquitin-conjugating enzyme E2K
MRTO4	ENST00000330263.4	mRNA turnover 4 homolog (S. cerevisiae)
CTC1	ENST00000315684.8	CTS telomere maintenance complex component 1
EXT1	ENST00000378204.2	exostosin glycosyltransferase 1
MORF4L1	ENST00000331268.5	mortality factor 4 like 1
USP15	ENST00000353364.3	ubiquitin specific peptidase 15
TMEM259	ENST00000333175.5	transmembrane protein 259
ATP1B4	ENST00000218008.3	ATPase, Na+/K+ transporting, beta 4 polypeptide
DCUN1D5	ENST00000260247.5	DCN1, defective in cullin neddylation 1, domain containing 5
SMIM17	ENST00000598409.1	small integral membrane protein 17
KCNK10	ENST00000340700.5	potassium channel, subfamily K, member 10
PPP1R15B	ENST00000367188.4	protein phosphatase 1, regulatory subunit 15B
IBSP	ENST00000226284.5	integrin-binding sialoprotein
IL5RA	ENST00000438560.1	interleukin 5 receptor, alpha
FNDC5	ENST00000496770.1	fibronectin type III domain containing 5
GABRB1	ENST00000295454.3	gamma-aminobutyric acid (GABA) A receptor, beta 1
KCNC2	ENST00000393288.2	potassium voltage-gated channel, Shaw-related subfamily, member 2
ZBTB20	ENST00000462705.1	zinc finger and BTB domain containing 20
WISP1	ENST00000517423.1	WNT1 inducible signaling pathway protein 1
MXD4	ENST00000337190.2	MAX dimerization protein 4
C18orf42	ENST00000580650.1	chromosome 18 open reading frame 42
DNAJB1	ENST00000254322.2	DnaJ (Hsp40) homolog, subfamily B, member 1
PIK3CB	ENST00000477593.1	phosphatidylinositol-4,5-bisphosphate 3-kinase, catalytic subunit beta
APC	ENST00000457016.1	adenomatous polyposis coli
KATNBL1	ENST00000256544.3	katanin p80 subunit B-like 1
COL26A1	ENST00000313669.7	collagen, type XXVI, alpha 1
